# Supplementary material for: Integrated Deadenylase Genetic Association Network and Transcriptome Analysis in Thoracic Carcinomas
Source: Molecules. 2022 May 12;27(10):3102. doi: 10.3390/molecules27103102 (PMC9145511; doi:10.3390/molecules27103102)
Supplement: Supplementary file 1 [file molecules-27-03102-s001.zip]

Archive with 17 entries (16 files):
- Table S1.xlsx
- Table S2.pdf
- Table S3.xlsx
- Table S4.pdf
- Table S5.xlsx
- Table S6.xlsx
- Table S7.xlsx
- Table S8.xlsx
- __MACOSX/
- __MACOSX/._Table S1.xlsx
- __MACOSX/._Table S2.docx
- __MACOSX/._Table S3.xlsx
- __MACOSX/._Table S4.docx
- __MACOSX/._Table S5.xlsx
- __MACOSX/._Table S6.xlsx
- __MACOSX/._Table S7.xlsx
- __MACOSX/._Table S8.xlsx
