# Supplementary material for: Integrated Deadenylase Genetic Association Network and Transcriptome Analysis in Thoracic Carcinomas
Source: Molecules. 2022 May 12;27(10):3102. doi: 10.3390/molecules27103102 (PMC9145511; doi:10.3390/molecules27103102)
Supplement: Supplementary file 1 [file molecules-27-03102-s001.zip › Table S1.xlsx]

## Sheet: Table S1
Table S1. Upregulated and downregulated trasncripts upon silencing of CNOT6, CNOT6L, CNOT7, PARN and NOC in NCI-H520 cells
	Sheets with UP and DOWN include upregulated and downregulated transcripts, respectively

## Sheet: CNOT6 UP FC2 NCI-H520
CNOT6 KD, UPREGULATED (FC 2.0), NCI-H520 cells
FC 2.0	Gene name	Accession
2.4583	AATK	NM_001080395
2.0155	ABCA1	NM_005502
2.16611	ACCN5	NM_017419
2.01499	ACSM2B	NM_182617
2.88277	ACTG2	AK310215
4.32435	ACTR3B	NM_001040135
2.07096	ADAM20	NM_003814
2.47875	ADAM29	NM_014269
3.11677	ADAM30	NM_021794
2.47985	ADAMTS7	NM_014272
5.91719	ADCY4	NM_001198568
2.14068	AFF3	ENST00000483600
2.2018	AGBL4	NM_032785
2.70216	AIF1	NM_004847
2.0789	AIPL1	NM_014336
2.50673	AMICA1	AK057590
2.37809	AMPD1	NM_000036
2.26381	ANKRD26P1	NR_026556
2.0737	ANKRD33B	NM_001164440
2.37408	ANKRD34C	NM_001146341
2.1345	ANKUB1	NM_001144960
2.36694	AOC4	NR_002773
2.29068	APOBEC3G	NM_021822
2.61592	APOC3	NM_000040
2.7085	AQP7P1	NR_002817
2.06706	ARHGAP26	ENST00000378013
3.1245	ARHGDIB	NM_001175
3.408	ARHGEF10	ENST00000382795
2.82839	ASPN	NM_001193335
2.17297	ASPN	NM_017680
2.41404	ATP2B2	NM_001001331
2.82144	AWAT1	NM_001013579
2.69551	AWAT2	NM_001002254
2.29026	BATF	NM_006399
2.05478	BIRC8	NM_033341
2.02466	BMP10	NM_014482
2.83457	BSND	NM_057176
3.04542	BTNL9	NM_152547
2.55165	C10orf62	NM_001009997
3.18446	C11orf16	NM_020643
2.82157	C11orf39	ENST00000536853
2.25786	C11orf86	NM_001136485
2.05073	C12orf40	NM_001031748
2.25234	C14orf180	NM_001008404
3.45963	C14orf86	NR_027004
2.50324	C16orf11	NM_145270
2.32856	C16orf72	BC029878
2.29678	C17orf102	NM_207454
2.29971	C17orf54	NR_027146
2.40538	C18orf15	AK055900
2.0445	C18orf34	NM_001105528
2.1791	C19orf76	NM_001101340
2.56524	C1orf111	NM_182581
2.89369	C1orf126	NR_027136
4.02694	C1orf49	NM_032126
2.25566	C1orf81	XR_108341
2.05932	C1orf87	NM_152377
3.07527	C20orf173	NM_001145350
2.38888	C20orf173	NR_026933
2.3134	C20orf54	NM_033409
2.49257	C21orf129	NR_027272
2.07999	C21orf62	NM_019596
3.29991	C22orf37	XR_109694
3.0611	C2orf73	NM_001100396
3.89779	C2orf85	NM_173821
2.28872	C3orf36	NM_025041
4.04675	C3orf46	NR_034158
3.16309	C4orf40	NM_214711
2.32398	C5orf20	NM_130848
2.16032	C6orf132	NM_001164446
2.07752	C6orf97	NM_025059
2.02428	C7orf10	NM_024728
2.01445	C7orf62	NM_152706
2.11802	C7orf65	NM_001123065
2.03586	C8orf28	BI767459
2.04208	C8orf68	BC022082
2.27399	C9orf128	NM_001012446
2.15279	C9orf144	NR_024481
2.03728	C9orf4	NM_014334
2.92205	CACNA1B	ENST00000277550
3.05591	CACNA1C	NM_199460
3.28955	CACNG3	NM_006539
2.0736	CACNG8	NM_031895
4.03728	CALY	ENST00000368555
2.08747	CAMK2A	NM_015981
2.177	CAPN14	NM_001145122
2.34269	CAPSL	NM_144647
2.18166	CASP10	NM_032974
2.3437	CCDC36	NM_178173
2.48414	CCDC57	AL137530
2.90988	CCDC80	NM_199511
2.14708	CCDC83	NM_173556
2.1313	CCL28	NM_148672
2.50125	CCL3	NM_002983
2.16614	CCL4	NM_002984
2.61172	CD164L2	ENST00000374025
2.17066	CD207	NM_015717
2.36979	CD244	NM_016382]
2.07185	CD7	NM_006137
2.31041	CDC20B	NM_152623
2.29568	CDH11	ENST00000394156
2.2296	CDK15	NM_139158
2.62687	CDRT15P	NR_003261
2.3697	CELF3	NM_001172649
2.02931	CFC1	NM_032545
2.00613	CHIA	NM_021797
2.94466	CHP2	NM_022097
2.53929	CHRNA1	NM_001039523
4.60087	CIDEA	NM_001279
2.9756	CLDN20	NM_001001346
2.1475	CLEC14A	NM_175060
2.67026	CLRN2	NM_001079827
2.09551	CMA1	NM_001836
2.68613	CMKLR1	NM_004072
2.14208	CNGA1	NM_000087
2.23539	CNTN2	NM_005076
3.1909	COL17A1	NM_000494
2.62391	COL20A1	ENST00000494913
3.15668	COL5A3	NM_015719
2.04131	COLEC10	NM_006438
2.28432	CPXCR1	NM_033048
2.3564	CPXM2	NM_198148
2.3912	CRHR1	NM_001145148
2.61176	CRIP1	ENST00000330233
2.12234	CRYBB1	NM_001887
2.66979	CSNK1A1P1	NR_027320
2.16671	CSRNP3	NM_001172173
2.47623	CT47A11	NM_173571
2.29949	CXCR2P1	NR_002712
2.36057	CXCR5	NM_032966
2.20017	CYP11B1	NM_000497
2.27024	CYP27C1	NM_001001665]
2.58022	CYP46A1	NM_006668
2.24522	CYP4F22	NM_173483
2.71823	DCHS2	NM_001142552
2.57395	DCLK3	NM_033403
2.08952	DEFA10P	NR_029386
2.28573	DEFA7P	AY746432
2.38013	DEFB1	NM_005218
2.69326	DEFB123	NM_153324
2.13124	DEFB127	NM_139074
2.80595	DEFB130	NM_001037804
2.15017	DEFB132	NM_207469
3.06872	DLG2	NM_001142700
2.47197	DNAAF1	NM_178452
2.04934	DNAH8	NM_001206927
2.21452	DNAI2	NM_023036
2.26056	DNAJB3	NM_001001394
2.29782	DNMT3L	NM_013369
2.0828	DNTT	NM_004088
2.31785	DPRXP4	NR_002221
2.33802	DSCR4	ENST00000398948
2.63442	DSG4	NM_177986
2.15134	EFCAB1	NM_001142857
2.13734	EPHA7	ENST00000369297
2.8303	EPS8L1	NM_133180
2.21171	EREG	NM_001432
2.49106	ERV18-1	AK126787
2.54774	EVI2A	NM_001003927
2.58884	F10	NM_000504
2.0228	F13B	NM_001994
3.00086	FABP9	NM_001080526
2.10842	FAM113B	NM_138371
2.90046	FAM123B	HNM_152424
2.06001	FAM125A	ENST00000529490
3.56123	FAM169B	NM_182562
3.04797	FAM47A	NM_203408
2.26473	FAM50B	NM_012135
2.54515	FAM75C2	NM_001166137
2.26193	FAM87B	XR_108280
2.11228	FAM87B	XR_112085
2.02154	FAM9B	NM_205849
3.36252	FANK1	ENST00000368689
3.04459	FCRL1	NM_052938
2.50401	FFAR3	NM_005304
2.15146	FGFBP2	NM_031950
2.3509	FIGN	ENST00000409634
2.04399	FKSG83	NM_032030
2.90358	FLJ25363	NM_001145553
2.51855	FLJ26484	NR_033876
2.15645	FLJ32154	ENST00000370520
2.39532	FLJ36000	NR_027084
3.36092	FLJ43879	NR_034162
2.19656	FLNC	NM_001458
3.92912	FOLR4	NM_001199206
2.65063	GAB4	NM_001037814
3.03613	GAD2	ENST00000376248
3.91325	GADL1	NM_207359
2.3558	GAFA1	AF190748
2.54154	GBP2	NM_004120
2.03796	GCG	NM_002054
3.20644	GDA	NM_004293
2.68133	GEMC1	NM_001146686
2.51233	GKN2	NM_182536
2.295	GLOD5	NM_001080489
2.54837	GNRHR	NM_000406
2.09311	GOLGA1	ENST00000373551
2.96441	GPCRLTM7	NM_001195021
3.26199	GPR52	NM_005684
2.56038	GPR78	NM_080819
2.35502	GRAP	NM_006613
2.09825	GRHL3	NM_198174
3.20036	GSC2	NM_005315
2.26061	GUCY2D	NM_000180
2.00252	HDC	NM_002112
2.38337	HGF	NM_001010934
2.04824	HIF3A	NM_022462
2.01283	HIGD1C	NM_001109619
2.08926	HORMAD1	NM_032132
2.0397	HRG	NM_000412
2.53285	HSPB3	NM_006308
2.17369	HSPB7	ENST00000545268
2.03012	HVCN1	NM_001040107
2.01596	IAPP	NM_000415
2.14214	IKZF1	ENST00000484847
2.29369	IL25	NM_022789
2.58635	IL4	NM_000589
2.37511	IL8	ENST00000401931
2.906	IMPG1	ENST00000369963
2.31169	INPP5D	NM_001017915
2.53574	ITGAD	NM_005353
2.13651	ITGAX	NM_000887
2.50536	ITGB3	NM_000212
2.47644	ITGB6	NM_000888
2.33218	ITIH1	NM_002215
2.12442	ITIH5	NM_001001851
2.75201	ITLN1	NM_017625
2.98687	IYD	NM_203395
2.11659	KIR2DS4	NM_012314
2.20948	KLHDC7A	NM_152375
3.00694	KLRC3	NM_007333
2.10194	KNG1	NM_000893
2.02521	KRT34	NM_021013
2.85972	KRT37	NM_003770
3.53977	KRT84	NM_033045
2.50237	KRTAP13-1	NM_181599
2.30561	KRTAP20-1	NM_181615
2.42207	KRTAP22-1	ENST00000334680
4.21057	KRTAP25-1	NM_001128598
3.46667	KRTAP4-6	NM_030976
3.00779	KRTAP9-9	NM_030975
2.14673	LAIR2	NM_002288
2.05132	LCE2A	NM_178428
2.48371	LCE2B	NM_014357
2.07082	LCE3C	NM_178434
2.93271	LCE4A	NM_178356
2.58177	LCE5A	NM_178438
2.1848	LDHAL6B	NM_033195
2.1377	LEP	NM_000230
2.46292	LILRA5	NM_181879
2.06306	LIPI	NM_198996
2.12279	LMLN	NM_033029
2.79455	LOC100128496	CR738909
2.44508	LOC100128653	XR_108727
2.47134	LOC100128655	XM_001716495
2.11107	LOC100128697	AK124043
2.1706	LOC100128727	AK124397
2.01028	LOC100128830	AK097584
2.19425	LOC100128869	XM_001719518
2.69866	LOC100129042	AK126562
2.63962	LOC100129060	AK127934
2.30927	LOC100129186	AK128204
2.21828	LOC100129198	AF130117
2.58124	LOC100129223	XR_111243
2.5995	LOC100129407	NR_034116
3.11532	LOC100129744	XM_001715569
2.40886	LOC100130051	AK127296
2.63542	LOC100130169	XR_108782
2.71795	LOC100130231	NR_038446
3.11866	LOC100130298	NR_034003
2.20026	LOC100130301	NR_034020
2.01085	LOC100130503	XM_001718042
2.89602	LOC100130542	AK127083
2.30937	LOC100130642	AK124249
2.0565	LOC100130761	AK095511
2.97553	LOC100130894	NR_034083
2.00503	LOC100131232	AK090761
2.84278	LOC100131608	XM_001715126
2.49898	LOC100131756	AK096139
2.35576	LOC100131894	AK092825
2.83399	LOC100131907	AK128825
2.33286	LOC100132005	AK092662
2.4811	LOC100132071	AK128253
2.39071	LOC100132215	NR_027069
2.15178	LOC100132368	AK131565
2.81603	LOC100133319	AF132201
2.782	LOC100188949	NR_024464
2.43152	LOC100287704	NR_028348
2.45491	LOC100288018	XM_002342495
2.20233	LOC100290497	XM_002346845
2.22147	LOC100329135	NM_001195576
3.23756	LOC100505488	XR_109295
2.12231	LOC100506049	NM_001195280
2.55719	LOC100506393	NR_040098
2.29082	LOC100507073	XR_109943
2.26274	LOC100507244	NR_040076
3.58739	LOC100507465	XR_108987
2.41564	LOC100507650	ENST00000430154
2.21186	LOC100509399	XM_003119592
4.89991	LOC100509763	XM_003119857
3.39795	LOC100510697	XM_003118465
2.1599	LOC115110	NR_026927
3.49345	LOC121952	NR_026965
2.15661	LOC126536	NR_026828
2.70365	LOC144742	NR_024246
2.1189	LOC144817	NR_038433
2.83119	LOC149773	AK091704
3.07787	LOC149837	NR_015406
3.82558	LOC157562	BX649145
2.3048	LOC200609	AL137458
9.4519	LOC257396	BC041894
4.03956	LOC283738	NR_038229
2.2848	LOC284240	AL390159
2.01618	LOC284578	NR_027086
2.40356	LOC284788	NR_027089
3.55922	LOC285045	NR_027098
2.17756	LOC285084	NR_038897
2.20912	LOC285556	XM_001717423
2.03154	LOC286442	NR_038968
2.56566	LOC340113	NR_033832
2.41539	LOC349408	NR_030727
2.05753	LOC386597	AK057135
2.18065	LOC388210	XM_370934
2.77616	LOC400891	NR_027006
2.09708	LOC400958	NR_036586
2.40649	LOC401220	BC036933
2.953	LOC401557	AK127261
2.44875	LOC402779	NR_038372
2.20265	LOC440742	XR_110857
3.41365	LOC541467	BC045815
2.89052	LOC642781	XR_112733
2.87642	LOC643936	AK127740
2.21282	LOC645427	AK094407
2.8219	LOC645591	NR_034141
2.00414	LOC648570	XR_114251
2.33856	LOC649238	XM_001717778
5.59201	LOC652554	XM_942053
2.83288	LOC728012	NR_038384
2.68303	LOC728445	CD243366
2.39858	LOC729444	NR_038388
2.34256	LOC729879	AK093187
2.12241	LOC730811	NR_024468
2.76814	LOC732272	AK092688
2.6374	LRIT2	NM_001017924
2.66172	LRRC34	NM_153353
2.8267	LRRIQ3	NM_001105659
2.64351	LRRTM2	NM_015564
3.23454	LRRTM4	NM_001134745
2.39498	LST1	NM_007161
2.55796	MAP2	ENST00000392193
2.56763	MAP6	NM_207577
2.3436	MAS1L	NM_052967
3.61412	MBNL3	NM_001170704
2.43513	MFSD4	NM_181644
2.0846	MIA2	NM_054024
2.37019	MRGPRD	NM_198923
2.83541	MRGPRX1	NM_147199
3.92733	MS4A12	NM_017716
2.91886	MYF6	NM_002469
2.21644	MYH11	NM_001040114
3.45217	MYO3B	NM_138995
2.82136	MYT1	NM_004535
2.07068	N4BP2L1	ENST00000343281
2.03148	NAG20	XR_108823
2.12439	NAT8	NM_003960
3.7189	NBPF7	NM_001047980
3.23486	NCRNA00029	NR_028295
3.09037	NCRNA00112	NR_024028
2.50566	NCRNA00162	NR_024089
2.12508	NCRNA00202	NR_026795
3.21048	NCRNA00208	NR_040035
3.13686	NCRNA00249	AA861243
2.1809	NCRNA00264	NR_026793
2.15691	NINJ2	NM_016533
2.02385	NKAIN2	NM_001040214
2.40388	NKD2	ENST00000382730
2.35679	NKX2-8	NM_014360
2.34237	NLRC4	NM_021209
3.00426	NLRP11	NM_145007
2.79801	NLRP14	NM_176822
2.62863	NLRP9	NM_176820
2.06172	NT5DC4	BC041437
2.3891	OCR1	AF314543
2.12149	ODF3	NM_053280
2.34722	OR10A6	NM_001004461
2.66298	OR10G3	NM_001005465
2.08371	OR10S1	NM_001004474
3.81473	OR11G2	NM_001005503
2.72888	OR11H6	NM_001004480
3.49864	OR13C5	NM_001004482
4.31426	OR13D1	NM_001004484
2.83095	OR13J1	NM_001004487
2.05395	OR1D5	NM_014566
2.273	OR1F1	NM_012360
2.28699	OR1I1	NM_001004713
2.29167	OR1J2	NM_054107
2.78263	OR1Q1	NM_012364
3.22529	OR2J2	NM_030905
2.23165	OR2L1P	NR_002145
5.92762	OR2T33	NM_001004695
2.25554	OR2V2	NM_206880
2.82999	OR2W1	NM_030903
2.27918	OR2W5	NM_001004698
2.69094	OR3A4	NR_024128
2.98266	OR4D2	NM_001004707
2.53548	OR4E2	NM_001001912
3.26014	OR51E1	NM_152430
2.34812	OR51I2	NM_001004754]
2.38904	OR52L1	NM_001005173
2.84729	OR52M1	NM_001004137
3.19541	OR5AP2	NM_001002925
2.00167	OR5AS1	NM_001001921
3.3632	OR5P2	NM_153444
3.10571	OR6V1	NM_001001667
2.59171	OR9A4	NM_001001656
2.33362	OR9G9	NM_001013358
3.26628	OTOG	ENST00000399391
2.93117	OTOS	NM_148961
2.24612	PAEP	NM_002571
2.19221	PAR1	NR_022009
2.10011	PARP15	NM_001113523
2.0936	PART1	NR_028508
2.01032	PBMUCL1	NM_001198815
2.731	PCDH12	NM_016580
3.18722	PCDHA1	NM_031410
3.3128	PCDHA10	NM_031859
2.1924	PCDHA11	NM_018902
4.04628	PCDHA11	NM_031861
3.6797	PCDHA12	NM_031864
3.3025	PCDHA13	NM_031865
2.58364	PCDHA3	NM_031497
3.66353	PCDHA4	NM_031500
3.33215	PCDHA6	NM_031848
3.0416	PCDHA8	NM_031856
2.61385	PCDHA9	NM_014005
2.84893	PCDHAC1	NM_031882
2.3956	PCDHB18	NR_001281
2.01516	PCDHB2	NM_018936
2.0591	PCDHGA3	NM_032011
2.97153	PCDHGA5	NM_032054
2.57498	PCDHGB3	NM_032097
2.22901	PCDHGB4	NM_032098
2.14593	PCLO	NM_033026
2.11619	PDE1C	NM_001191057
2.07051	PDE6H	NM_006205
2.99039	PECAM1	NM_000442
2.33503	PLA1A	NM_015900
2.13909	PLA2G4E	NM_001206670
2.38892	PLB1	NM_153021
2.42447	PLK5	NR_026557
2.33471	PLSCR5	NM_001085420
3.19471	PMP2	NM_002677
2.38706	POM121L10P	NR_024593
3.58975	PP12613	NR_024365
4.25876	PP13004	XR_108769
2.3713	PPY2	NR_002181
2.09281	PRAMEF12	NM_001080830
3.39655	PRM3	NM_021247
2.06561	PROM2	NM_144707
3.0682	PSG11	NM_002785
2.66963	PSMB7	ENST00000441097
3.02235	PTX4	NM_001013658
2.24533	PVRL4	NM_030916
2.38415	PYDC2	NM_001083308
2.25624	RAD21L1	NM_001136566
2.39892	RAG2	ENST00000534379
2.71664	RALYL	NM_173848
2.00908	RAX	NM_013435
5.15328	RFPL3	NM_006604
2.39465	RFTN1	NM_015150
3.55425	RFX3	ENST00000381984
2.01043	RGS18	NM_130782
3.53275	RNF222	NM_001146684
2.59791	RNU11	BP873537
2.4114	ROBO2	HNM_002942
2.59408	RSPO2	NM_178565
2.15107	SAMD7	NM_182610
2.03023	SCGB2A1	NM_002407
2.05406	SCGB2A2	NM_002411
2.30207	SCN2B	NM_004588
2.40375	SDC3	NM_014654
2.16274	SDC4P	NR_001580
2.82506	SDS	NM_006843
3.08577	SEC16B	NM_033127
2.3214	SELE	NM_000450
2.19546	SFTA2	NM_205854
3.1589	SH2D1A	NM_001114937
2.87165	SH3RF3	NM_001099289
3.41431	SIRPD	NM_178460
2.58169	SIRPG	AK124224
2.3619	SLC15A3	NM_016582
2.22831	SLC15A5	NM_001170798
3.33457	SLC22A11	NM_018484
2.03727	SLC22A9	NM_080866
2.10157	SLC28A1	NM_004213
2.0604	SLC34A1	NM_003052
2.40022	SLC4A10	NM_022058
2.10953	SLC5A8	NM_145913
2.31893	SLC8A3	NM_183002
2.87502	SNORD12B	AV755695
2.35824	SNX31	NM_152628
2.24814	SOX10	NM_006941
2.48036	SPANXN4	NM_001009613
2.83356	SPATA16	NM_031955
2.14196	SPATA22	NM_032598
2.04532	SPEF2	NM_144722
2.57339	SPINK13	NM_001040129
2.2213	SPINT4	NM_178455
2.19763	SPON2	AK124606
2.14547	SPRED3	NM_001039616
2.42694	SSX7	NM_173358
2.03944	ST6GALNAC1	NM_018414
3.71349	STOML3	NM_145286
2.56407	SULT6B1	NM_001032377
2.18466	SYCE1	NM_001143764
2.67886	SYN3	NM_133633
2.13606	SYNPO2	NM_133477
2.54941	TAAR2	NM_001033080
2.95043	TAG	AY328030
2.54513	TAS2R39	NM_176881
2.43311	TAS2R8	NM_023918
2.08623	TCEAL7	NM_152278
2.07371	TGM2	NM_198951
2.32999	TIFAB	NM_001099221
2.2396	TJP2	AF083893
3.17672	TMC3	NM_001080532
2.48835	TMC8	NM_152468
2.04148	TMEM184A	NM_001097620
2.16838	TMEM191B	NM_001242313
2.35183	TMEM63A	NM_014698
2.13603	TNFSF13	NM_172088
2.04761	TPO	NM_175719
2.03096	TRPM5	NM_014555
2.27181	TRPM6	NM_017662
2.15782	TSEN2	NM_001145395
2.2008	TSPAN32	NM_139022
3.32315	TSPYL6	NM_001003937
2.24542	TSSK1B	NM_032028]
2.29185	TTC29	NM_031956
2.43157	TTN	ENST00000392423
2.25508	TTTY17A	NR_001526
2.09033	TYRP1	NM_000550
2.04525	UG0898H09	NR_027378
2.48139	UMODL1	NM_173568
2.20777	UNQ6975	NR_033831
3.10845	UROC1	NM_144639
2.25162	USHBP1	NM_031941
3.77687	VEGFC	NM_005429
3.09918	VGLL1	NM_016267
2.64538	VSTM1	NM_198481
2.26658	VWA3B	NM_144992
2.22607	VWA5B1	ENST00000375083
13.4601	WDR17	NM_170710
2.91119	WDR63	NM_145172
2.06875	WDR96	NM_025145
3.31981	WFDC10B	NM_172006
2.70768	WFIKKN2	NM_175575
2.69161	XLOC_000915
3.52871	XLOC_001742
3.88233	XLOC_002749
2.15644	XLOC_003240
2.52122	XLOC_004018
2.82159	XLOC_004284
2.27855	XLOC_004598
2.07985	XLOC_005464
2.22196	XLOC_006805
2.16936	XLOC_007053
2.26593	XLOC_008925
2.33716	XLOC_009582
2.12481	XLOC_009929
3.12855	XLOC_010507
2.46825	XLOC_012862
2.53978	XLOC_014105
2.07177	ZBBX	NM_024687
2.15199	ZC3H12D	NM_207360
3.0504	ZNF471	NM_020813
2.00637	ZNF584	ENST00000354635
3.74156	ZNF610	NM_173530
3.10337	ZNF775	NM_173680
2.91741	ZPBP	NM_007009
2.57367	ZSCAN4	NM_152677
2.32586	ZSCAN5B	NM_001080456

## Sheet: CNOT6L UP FC2 NCI-H520
CNOT6L KD, UPREGULATED GENES (FC 2.0), NCI-H520 cells
FC 2.0	Gene name	Accession
2.20782	ABCA1	NM_005502
2.25979	ACCN5	NM_017419
2.4054	ADAM29	NM_014269
2.37138	AMICA1	AK057590
2.16681	ANKUB1	NM_001144960
2.11411	ANTXRL	NR_003601
2.19796	APOB	BC051278
2.2978	APOC3	NM_000040
3.63299	AQP4	NM_001650
2.06934	AQP7P1	NR_002817
3.33454	ARHGDIB	NM_001175
2.69824	ARHGEF10	ENST00000382795
2.20894	ARL13A	NM_001162490
2.59227	ATP2B2	NM_001001331
2.77853	BARHL2	NM_020063
2.17661	BLNK	NM_013314
2.55561	BOLA3	NM_212552
2.75166	BSND	NM_057176
2.03598	BSPH1	NM_001128326
2.20943	BTNL9	NM_152547
2.15872	C10orf62	NM_001009997
2.85218	C11orf39	ENST00000536853
2.21448	C12orf54	ENST00000380491
2.15558	C14orf180	NM_001008404
2.01988	C14orf38	ENST00000281581
2.07955	C16orf72	BC029878
3.2124	C1orf111	NM_182581
2.28974	C1orf126	NR_027136
2.13646	C1orf49	NM_032126
2.10383	C20orf54	NM_033409
2.42928	C22orf37	XR_109694
2.02823	C2orf27B	NM_214461
3.09643	C2orf50	ENST00000381585
2.08869	C2orf73	NM_001100396
3.32681	C2orf85	NM_173821
3.80839	C3orf15	NM_033364
2.42914	C3orf36	NM_025041
2.87646	C4orf40	NM_214711
2.15052	C5orf20	NM_130848
2.11849	C5orf49	NM_001089584
2.07217	C7orf71	NM_001145531
2.82921	C8orf45	NM_173518
2.28372	C8orf68	BC022082
2.34115	CACNA1B	ENST00000277550
2.73569	CACNA1C	NM_199460
2.67138	CACNG3	NM_006539
2.11738	CACNG8	NM_031895
2.03364	CADM3	NM_021189
3.06605	CALY	ENST00000368555
2.20758	CAPN14	NM_001145122
10.4133	CCDC135	NM_032269
4.46074	CCDC144NL	NM_001004306
2.50366	CCDC57	AL137530
2.107	CCDC69	NM_015621
2.19703	CCDC80	NM_199511
2.24258	CCRL2	NM_003965
2.54453	CD177	NM_020406
2.31144	CDC20B	NM_152623
2.25655	CDH6	ENST00000506396
2.33066	CDRT15P	NR_003261
2.11826	CECR1	NM_177405
2.07078	CES4A	NM_173815
2.97902	CHRNA1	NM_001039523
4.46188	CIDEA	NM_001279
2.05164	CLDN24	NM_001185149
2.7615	CLEC14A	NM_175060
2.03658	CLEC4G	NM_198492
2.11609	CNRIP1	ENST00000409862
2.0769	CNTNAP4	NM_138994
3.04346	COL20A1	ENST00000494913
2.38067	CRHR1	NM_001145148
2.2662	CRIP1	ENST00000330233
2.48563	CRIP3	NM_206922
2.29001	CRP	NM_000567
2.09654	CSF1	NM_172210
2.78814	CSNK1A1P1	NR_027320
2.46928	CSRNP3	NM_001172173
2.20488	CST7	NM_003650
2.33365	CT47A11	NM_173571
2.54111	CYP11B1	NM_000497
2.5535	CYP46A1	NM_006668
2.07246	CYTH4	NM_013385
2.00691	DAPL1	NM_001017920
2.11354	DAPP1	NM_014395
2.24153	DCHS2	NM_001142552
2.01096	DEFA7P	AY746432
2.00751	DEFB108B	NM_001002035
2.15285	DEFB121	NM_001171832
2.60417	DEFB130	NM_001037804
2.27571	DLG2	NM_001142700
2.36175	DNAH17	NM_173628
2.17717	DNAH8	NM_001206927
2.03189	DSG4	NM_177986
2.00638	ECT2L	NM_001077706
2.05985	EDA2R	NM_021783
2.08503	EPS8L1	NM_133180
2.57105	F10	NM_000504
4.92719	FAM117B	ENST00000481658
2.3217	FAM123B	NM_152424
2.40518	FAM125A	ENST00000529490
2.68573	FAM169B	NM_182562
2.27765	FAM38B	NM_022068
2.01327	FAM47A	NM_203408
2.04291	FAM50B	NM_012135
2.19643	FAM75D3	NM_207416
2.22929	FAM75D4	NM_001145197
2.13075	FAM87A	XR_110087
2.76143	FAM9B	NM_205849
2.16638	FANK1	ENST00000368689
2.35483	FCGR3A	NM_000569
2.52227	FCRL1	NM_052938
2.23683	FGF22	NM_020637
2.41573	FKSG83	NM_032030
2.00836	FLG2	NM_001014342
2.07321	FLJ22447	NR_039985
3.37719	FLJ25363	NM_001145553
2.07152	FLJ35424	NR_040045
3.00102	FLJ36644	NR_036534
3.31623	FLJ43879	NR_034162
2.42608	FLJ44054	NR_024609
2.07297	FLRT2	NM_013231
3.19238	FOLR4	NM_001199206
10.8433	FSIP2	NM_173651
2.8795	GAB4	NM_001037814
2.33422	GAD2	ENST00000376248
2.14762	GBP2	NM_004120
2.1034	GDA	NM_004293
3.20191	GEMC1	NM_001146686
2.20006	GLI2	NM_005270
2.51731	GP2	NM_001007240
2.00987	GPAT2	NM_207328
3.12052	GPR52	NM_005684
2.14603	GPR78	NM_080819
3.20417	GSC2	NM_005315
2.10753	GZMK	NM_002104
2.06533	HGF	NM_001010934
2.73119	HMCN2	XM_002346203
2.30401	HSPB3	NM_006308
2.00952	IKZF1	ENST00000484847
2.27019	IL4	NM_000589
5.46234	INTU	NM_015693
2.03713	IQSEC3	BC024764
2.72799	ITIH5	NM_030569
2.90584	IYD	NM_203395
2.01713	KBTBD5	NM_152393
2.02634	KCNA1	NM_000217
2.10215	KCNJ15	NM_170736
2.1547	KCNK16	NM_001135106
2.10606	KIAA1751	ENST00000412120
2.12496	KIR2DS4	NM_012314
2.50549	KLRC3	NM_007333
2.10773	KRT32	NM_002278
2.32966	KRT5	NM_000424
3.75127	KRT84	NM_033045
2.00096	KRTAP13-1	NM_181599
2.00216	KRTAP1-5	NM_031957
2.17744	KRTAP20-1	NM_181615
2.36015	KRTAP22-1	ENST00000334680
3.89926	KRTAP25-1	NM_001128598
2.58552	KRTAP9-9	NM_030975
2.50239	LAMB1	BC044633
2.37249	LCE2A	NM_178428
2.83358	LCE4A	NM_178356
2.06906	LCE5A	NM_178438
2.78945	LILRA5	NM_181879
2.05995	LIPN	NM_001102469
3.90735	LOC100128035	AY358772
2.20835	LOC100128252	NR_036522
3.33272	LOC100128420	NR_038461
2.45216	LOC100128496	CR738909
2.03153	LOC100128653	XR_108727
2.81586	LOC100128655	XM_001716495
2.44105	LOC100128697	AK124043
2.33989	LOC100128869	XM_001719518
2.40959	LOC100129042	AK126562
2.42514	LOC100129060	AK127934
2.36971	LOC100129186	AK128204
2.0253	LOC100129198	AF130117
2.10907	LOC100129223	XR_111243
2.87159	LOC100129407	NR_034116
2.8455	LOC100129427	NR_033845
2.08836	LOC100129581	AK125905
2.22547	LOC100129744	XM_001715569
3.27978	LOC100130051	AK127296
2.57538	LOC100130298	NR_034003
2.31301	LOC100130331	NR_027247
2.07426	LOC100130354	BC069735
2.1509	LOC100130503	XM_001718042
2.6	LOC100130542	AK127083
4.05851	LOC100131496	NR_024594
2.17051	LOC100131719	AK128441
2.40122	LOC100131894	AK092825
2.50528	LOC100131907	AK128825
2.33595	LOC100132368	AK131565
2.62352	LOC100133319	AF132201
2.17915	LOC100133461	NR_034136
2.01083	LOC100192378	NR_024360
2.37672	LOC100290497	XM_002346845
2.23902	LOC100506393	NR_040098
2.08905	LOC100508194	XM_003119871
2.09929	LOC100509399	XM_003119592
2.25324	LOC100510697	XM_003118465
2.51834	LOC121952	NR_026965
3.02304	LOC150005	AK057475
2.07042	LOC150185	NR_024381
2.2347	LOC254028	AK093210
2.40012	LOC284240	AL390159
2.34597	LOC284788	NR_027089
2.15863	LOC285045	NR_027098
2.01848	LOC286442	NR_038968
2.04189	LOC338817	NR_033890
2.40168	LOC339240	NR_001443
2.25287	LOC339862	BC035826
2.10802	LOC388210	XM_370934
5.69218	LOC401134	NR_033976
2.09386	LOC401220	BC036933
2.3275	LOC402779	NR_038372
2.16097	LOC440297	NR_033579
2.14025	LOC441233	AK128010
2.75837	LOC642776	BC003645
3.70457	LOC642781	XR_112733
3.21978	LOC643486	NR_003539
2.32184	LOC643936	AK127740
2.18867	LOC644538	NM_001163438
2.06497	LOC648570	XR_114251
2.35954	LOC728012	NR_038384
2.32929	LOC728445	CD243366
2.0993	LOC729121	NR_024439
2.27096	LOC729879	AK093187
2.17351	LOC730961	BC034282
3.242	LRRC34	NM_153353
2.49128	LRRIQ3	NM_001105659
3.44353	LRRTM2	NM_015564
2.78238	MAS1L	NM_052967
2.18944	MECOM	NM_005241
2.03404	MPP7	NM_173496
2.87138	MRGPRD	NM_198923
3.07673	MRGPRX1	NM_147199
3.88206	MS4A12	NM_017716
3.0577	MYF6	NM_002469
2.51577	MYH11	NM_001040114
2.819	MYO3B	NM_138995
2.8119	MYT1	NM_004535
2.80214	NBPF7	NM_001047980
2.75278	NCRNA00029	NR_028295
2.77953	NCRNA00112	NR_024028
3.30347	NCRNA00208	NR_040035
3.45236	NCRNA00244	NR_024119
2.07145	NCRNA00264	NR_026793
2.24599	NCRNA00271	NR_026805
3.54727	NFIA	NM_001134673
2.06956	NKD2	ENST00000382730
2.44481	NKX2-8	NM_014360
2.61373	NLRP11	NM_145007
3.40047	NLRP14	NM_176822
2.47857	NLRP9	NM_176820
2.30718	ODF3	NM_053280
2.09873	OR10A2	NM_001004460
2.22146	OR10G3	NM_001005465
2.26769	OR10T2	NM_001004475
2.32738	OR11H6	NM_001004480
2.33563	OR13C4	NM_001001919
3.44644	OR13C5	NM_001004482
4.34381	OR13D1	NM_001004484
2.62282	OR13J1	NM_001004487
2.16192	OR1D5	NM_014566
2.13307	OR1F1	NM_012360
2.54074	OR2J2	NM_030905
2.16422	OR2L1P	NR_002145
2.06257	OR2M3	NM_001004689
2.40488	OR2T33	NM_001004695
2.74616	OR2V2	NM_206880
3.0772	OR2W1	NM_030903
2.49098	OR3A4	NR_024128
2.78154	OR4K1	NM_001004063
2.35393	OR51E1	NM_152430
2.4661	OR51I2	NM_001004754
2.03006	OR52A1	NM_012375
2.06665	OR52W1	NM_001005178
2.04236	OR5AP2	NM_001002925
2.68699	OR5P2	NM_153444
2.83353	OR6V1	NM_001001667
3.10336	OTOG	ENST00000399391
3.05672	OTOS	NM_148961
2.1594	P2RX6	NM_005446
2.47727	PAEP	NM_002571
2.51105	PCDHB18	NR_001281
4.21368	PCDHB2	NM_018936
4.21975	PDILT	NM_174924
3.78051	PHYHIP	NM_014759
2.00132	PIK3R6	NM_001010855
2.00343	PLA2G4E	NM_001206670
2.18183	PLB1	NM_153021
2.03381	PLSCR5	NM_001085420
2.09073	POT1	NM_015450
3.26713	PP12613	NR_024365
2.68221	PP13004	XR_108769
2.217	PPY2	NR_002181
3.49084	PRM3	NM_021247
2.07867	PRO2214	AF119867
2.54324	PSG11	NM_002785
2.61443	PTX4	NM_001013658
2.78306	PYDC2	NM_001083308
2.69355	RFX3	ENST00000381984
2.87528	RGS18	NM_130782
2.32017	RNASE6	NM_005615
2.47032	RNU11	BP873537
2.30224	RRS1	NM_015169
2.58447	RTP3	NM_031440
2.20119	SDC3	NM_014654
2.25941	SDS	NM_006843
2.82856	SEC16B	NM_033127
2.33437	SFTA2	NM_205854
2.7318	SH2D1A	NM_001114937
2.12335	SH3RF3	NM_001099289
2.08794	SIRPD	NM_178460
2.1559	SIRPG	AK124224
2.85191	SLC15A3	NM_016582
2.89288	SLC22A11	NM_018484
2.19224	SLC28A1	NM_004213
2.55772	SNORA65	R00124
2.33278	SNORD12B	AV755695
2.74781	SNTN	NM_001080537
2.29136	SOX10	NM_006941
2.35387	SPANXN4	NM_001009613
3.06132	SPEF2	NM_024867
2.30729	SPON2	AK124606
2.08859	STK31	NM_032944
2.28375	STOML3	NM_145286
2.40556	SYN3	NM_133633
2.46923	TAAR2	NM_001033080
2.17479	TAF5L	ENST00000366674
2.82429	TAS2R39	NM_176881
2.93994	TAS2R8	NM_023918
2.57029	TBR1	NM_006593
2.37365	TEX11	NM_001003811
2.11263	TGM2	NM_198951
5.59731	TGM3	NM_003245
2.86228	TIFA	NM_052864
2.48097	TJP2	AF083893
3.57629	TMC3	NM_001080532
2.28482	TMC8	NM_152468
2.39163	TMEM191B	NM_001242313
2.05564	TNFSF13	NM_172088
2.03108	TPO	NM_175719
3.42714	TRAF3IP3	NM_025228
2.79069	TSPYL6	NM_001003937
2.65382	TTC29	NM_031956
2.20245	TTLL6	NM_173623
2.65686	TTN	ENST00000392423
2.55434	TTTY2	NR_001536
2.06949	TYRP1	NM_000550
2.69614	UG0898H09	NR_027378
2.16432	UMODL1	NM_001199527
2.45397	UROC1	NM_144639
2.18429	USHBP1	NM_031941
2.5149	VGLL1	NM_016267
2.09336	VN1R2	NM_173856
2.02588	VWA3A	NM_173615
2.17621	VWA3B	NM_144992
2.21969	VWA5B1	NM_001039500
2.21736	VWA5B1	ENST00000375083
2.05185	WDFY4	NM_020945
2.62488	WDR63	NM_145172
2.51072	WFDC10B	NM_172006
2.02636	XLOC_002612
2.85678	XLOC_002749
2.04462	XLOC_006805
2.23317	XLOC_007053
2.23126	XLOC_007602
2.25353	XLOC_009929
2.97543	XLOC_010507
13.1601	XLOC_012046
2.0539	XLOC_012862
2.27557	ZNF226	NM_001032372
2.55789	ZNF471	NM_020813
2.05578	ZNF648	NM_001009992
2.07276	ZNF665	NM_024733
2.46521	ZPBP	NM_007009

## Sheet: CNOT7 UP FC2 NCI-H520
CNOT7 KD, UPREGULATED GENES (FC 2.0), NCI-H520 cells
FC 2.0	Gene name	Accession
2.64538	ABCA1	NM_005502
2.36408	ACCN5	NM_017419
2.45525	ADAM33	NM_153202
2.94341	ADAMTS7	NM_014272
2.07376	AGTR2	NM_000686
2.94409	ARHGDIB	NM_001175
2.92612	ARHGEF10	ENST00000382795
3.1184	ARL13A	NM_001162490
2.62555	ARMC3	ENST00000376523
2.07582	ARSF	NM_004042
2.18276	ASCL3	NM_020646
2.11122	ASPN	NM_001193335
2.34785	ATP2B2	NM_001001331
3.28079	ATP5L2	BG113928
2.41092	AWAT2	NM_001002254
2.04967	BIRC8	NM_033341
2.12104	BLNK	NM_013314
2.17726	BSND	NM_057176
3.50802	C12orf40	NM_001031748
2.40962	C14orf180	NM_001008404
2.35302	C16orf11	NM_145270
2.12763	C17orf54	NR_027146
4.75247	C17orf57	NM_152347
2.41523	C18orf15	AK055900
3.67147	C1orf111	NM_182581
2.44345	C1orf126	NR_027136
2.49132	C1orf49	NM_032126
2.71809	C22orf37	XR_109694
2.10948	C2orf65	NM_138804
2.07497	C2orf73	NM_001100396
3.78124	C2orf85	NM_173821
2.89099	C5orf49	NM_001089584
2.46577	C6orf132	NM_001164446
2.38752	C7orf65	NM_001123065
2.51177	C8orf31	NM_173687
2.42102	C8orf45	NM_173518
2.77452	CACNG3	NM_006539
2.33232	CACNG8	NM_031895
3.10145	CALY	ENST00000368555
2.1864	CARD18	NM_021571
2.48684	CCDC105	NM_173482
2.11355	CCDC36	NM_178173
3.01219	CD164L2	ENST00000374025
2.28824	CD244	NM_016382
2.27002	CD86	NM_006889
2.00953	CDC20B	NM_152623
2.48683	CDH11	ENST00000394156
2.29772	CDH6	ENST00000506396
2.25687	CDH7	NM_004361
2.12414	CDRT15P	NR_003261
2.59793	CECR1	NM_177405
2.0552	CES4A	NM_173815
2.72612	CHRNA1	NM_001039523
4.42136	CIDEA	NM_001279
2.50725	CIDEB	NM_014430
2.05685	CLDN20	NM_001001346
2.1079	CLEC12B	NM_205852
2.04906	CNRIP1	ENST00000409862
2.26772	COL17A1	NM_000494
3.47745	COL20A1	ENST00000494913
2.09055	COL21A1	NM_030820
2.29447	COL27A1	ENST00000374106
2.0063	COL5A3	NM_015719
2.50935	COLEC10	NM_006438
2.02951	COX6A2	NM_005205
2.47707	CRHR1	NM_001145148
2.54148	CRIP1	ENST00000330233
2.69932	CRP	NM_000567
2.21446	CSNK1A1P1	NR_027320
2.26925	CSRNP3	NM_001172173
2.52942	CSRP3	NM_003476
2.45921	CT47A11	NM_173571
2.27379	CYP11B1	NM_000497
2.20557	CYP46A1	ENST00000380228
2.15738	CYP46A1	NM_006668
2.11282	DCHS2	NM_001142552
2.10711	DEC1	NM_017418
3.06305	DEFA7P	AY746432
4.98314	DEFB114	NM_001037499
2.92657	DEFB123	NM_153324
2.12495	DEFB127	NM_139074
2.04531	DEFB130	NM_001037804
2.11042	DEFB132	NM_207469
3.02532	DIP2C	ENST00000381503
2.60895	DIRC3	NR_026597
2.55052	DLG2	NM_001142700
2.08634	DNAJB3	NM_001001394
2.15022	DPEP1	NM_004413
2.10503	EFCAB1	NM_001142857
2.21109	ELN	NM_000501
2.36469	EPS8L1	NM_133180
2.11548	ERVV-2	NM_001191055
3.78284	EVI2A	NM_001003927
3.59129	F10	NM_000504
2.05333	F13A1	NM_000129
2.7126	FAM113B	NM_138371
2.35987	FAM123B	NM_152424
2.03666	FAM125A	ENST00000529490
2.90507	FAM169B	NM_182562
2.03596	FAM19A3	NM_001004440
2.15985	FAM50B	NM_012135
2.22021	FAM9B	NM_205849
2.43018	FANK1	ENST00000368689
2.06732	FERD3L	NM_152898
2.01745	FETUB	NM_014375
3.21302	FKSG83	NM_032030
4.44826	FLJ25328	NR_024335
2.93656	FLJ25363	NM_001145553
2.19111	FLJ26484	NR_033876
2.28617	FLJ42220	AK124214
2.18876	FLJ43879	NR_034162
3.33181	FLJ44054	NR_024609
2.62339	FOLR4	NM_001199206
2.29417	FOXP2	NM_148900
2.01153	FRMPD4	NM_014728
3.27772	GAB4	NM_001037814
2.64453	GAD2	ENST00000376248
2.17744	GBP3	NM_018284
3.04314	GDA	NM_004293
3.87938	GEMC1	NM_001146686
2.00104	GIPC3	NM_133261
2.5765	GLYATL2	NM_145016
2.16409	GPR55	NM_005683
2.20369	GPR78	NM_080819
2.78057	GSC2	NM_005315
2.72725	HAS1	NM_001523
2.10674	HGF	NM_001010934
2.10416	HLA-DOA	NM_002119
2.25788	HPVC1	NR_004422
2.16314	HSPB3	NM_006308
2.02005	IAPP	NM_000415
3.34058	IKZF1	ENST00000484847
3.65639	IMPG1	ENST00000369963
2.23679	ITIH1	NM_002215
2.09832	ITLN1	NM_017625
2.81648	IYD	NM_203395
2.58377	KCNJ15	NM_170736
2.03124	KCNK16	NM_001135106
2.59542	KIAA1751	ENST00000412120
3.64724	KIR2DS4	NM_012314
2.22832	KLRC3	NM_007333
2.24758	KRT5	NM_000424
2.88226	KRT84	NM_033045
2.45626	KRTAP1-5	NM_031957
2.14573	KRTAP20-4	NR_023342
3.14157	KRTAP25-1	NM_001128598
2.01819	KRTAP4-12	NM_031854
2.80152	KRTAP5-11	NM_001005405
2.26315	KRTAP9-9	NM_030975
2.26765	KY	NM_178554
2.94666	LCE2A	NM_178428
2.62035	LCE2B	NM_014357
2.1129	LCN12	NM_178536
2.07426	LOC100128064	XM_001725877
2.32478	LOC100128304	XM_001716258
2.59401	LOC100128830	AK097584
2.36259	LOC100128869	XM_001719518
2.12295	LOC100129060	AK127934
3.82772	LOC100129186	AK128204
3.17477	LOC100129407	NR_034116
3.11922	LOC100129744	XM_001715569
3.33274	LOC100130051	AK127296
2.2116	LOC100130298	NR_034003
4.04036	LOC100130480	XM_001720160
2.76677	LOC100130597	AK127669
2.05493	LOC100131580	XM_001715434
2.26176	LOC100131608	XM_001715126
2.13869	LOC100131719	AK128441
2.43927	LOC100131756	AK096139
2.30859	LOC100131894	AK092825
3.05963	LOC100131907	AK128825
2.09203	LOC100132005	AK092662
2.01833	LOC100132368	AK131565
2.0109	LOC100133319	AF132201
2.22799	LOC100192378	NR_024360
2.31417	LOC100290497	XM_002346845
2.10486	LOC100505796	XM_003118538
2.41625	LOC100506049	NM_001195280
2.35404	LOC100506393	NR_040098
2.06311	LOC100507012	XR_109821
2.17067	LOC100508194	XM_003119871
2.98083	LOC121952	NR_026965
2.12731	LOC280665	AF547222
4.04136	LOC282980	NR_040253
2.33574	LOC283587	BC029479
2.26171	LOC284240	AL390159
2.78137	LOC285045	NR_027098
2.48773	LOC285173	AK093315
2.45818	LOC286154	AK096739
2.42025	LOC286442	NR_038968
2.04951	LOC338739	NR_034027
2.20693	LOC349408	NR_030727
2.24355	LOC389247	NR_033995
2.12852	LOC401220	BC036933
2.41856	LOC401442	XR_110089
2.59488	LOC401445	AK057888
2.58042	LOC401557	AK127261
2.66095	LOC402779	NR_038372
2.66074	LOC440297	NR_033579
2.45336	LOC440742	XR_110857
2.1358	LOC441233	AK128010
3.62788	LOC442454	NR_002308
3.21667	LOC642781	XR_112733
2.73425	LOC643797	XR_109223
2.36935	LOC644538	NM_001163438
2.25586	LOC649238	XM_001717778
2.06085	LOC652022	XM_941322
2.71867	LOC728012	NR_038384
2.27942	LOC728445	CD243366
2.08191	LOC729856	XM_001130188
2.31697	LOC729866	AK057458
2.52494	LOC729879	AK093187
2.08269	LOC732272	AK092688
2.32206	LRFN5	NM_152447
2.82657	LRRC2	NM_024512
2.71815	LRRIQ3	NM_001105659
2.77071	LRRTM2	NM_015564
3.08309	LYPD4	ENST00000330743
2.31206	MAP2	ENST00000392193
2.23972	MECOM	NM_005241
2.07127	MGC39372	NR_033851
2.02899	MIMT1	NR_024059
2.4335	MPEG1	NM_001039396
2.74147	MRGPRD	NM_198923
2.53578	MRGPRX1	NM_147199
2.68031	MS4A12	NM_017716
2.28809	MYH11	NM_001040114
2.23907	MYH2	NM_017534
2.99132	MYO3B	NM_138995
2.45598	MYT1	NM_004535
2.11058	NALCN	ENST00000376196
2.26968	NCBP1	ENST00000375130
3.61928	NCRNA00029	NR_028295
2.89257	NCRNA00112	NR_024028
2.39094	NCRNA00162	NR_024089
2.53934	NCRNA00208	NR_040035
7.37631	NCRNA00315	XR_109683
4.25218	NLRP14	NM_176822
2.46024	NLRP4	NM_134444
2.59987	NLRP9	NM_176820
2.40581	NR0B2	NM_021969
2.17916	ODF3	NM_053280
2.08737	OR11G2	NM_001005503
2.95615	OR13C5	NM_001004482
3.1323	OR13D1	NM_001004484
3.62849	OR13H1	NM_001004486
2.64283	OR1C1	NM_012353
2.35065	OR1D2	NM_002548
3.07667	OR1D5	NM_014566
2.54569	OR1I1	NM_001004713
2.23186	OR2A7	NM_001005328
2.79973	OR2J2	NM_030905
2.59961	OR2L1P	NR_002145
2.9557	OR2M3	NM_001004689
2.12841	OR2T33	NM_001004695
2.73071	OR2V2	NM_206880
2.9403	OR3A4	NR_024128
4.12304	OR4L1	NM_001004717
2.1032	OR51E1	NM_152430
2.55924	OR51I2	NM_001004754
2.09691	OR51Q1	NM_001004757
2.68452	OR52L1	NM_001005173
2.30771	OR5AP2	NM_001002925
2.61755	OR5D13	NM_001001967
3.43784	OR5D18	NM_001001952
2.23342	OR5P2	NM_153444
2.60562	OTOG	ENST00000399391
2.73122	OTOS	NM_148961
2.13822	PAEP	NM_002571
2.39432	PALM2	NM_053016
2.10482	PART1	NR_028508
2.17666	PCDHA11	NM_031861
2.05986	PCDHA4	NM_031500
2.24384	PCDHGA5	NM_032054
2.34447	PCDHGB4	NM_032098
2.17865	PCDHGC4	NM_032406
2.54074	POM121L10P	NR_024593
4.05792	PP12613	NR_024365
3.03988	PP13004	XR_108769
2.75379	PRM3	NM_021247
2.0556	PRO0611	NR_002762
2.00054	PROKR2	NM_144773
2.33309	PSG11	NM_002785
2.18225	PTX4	NM_001013658
2.11363	PYDC2	NM_001083308
2.03904	RAG2	ENST00000534379
2.00667	RAP1GAP	ENST00000374757
2.84147	RFX3	ENST00000381984
2.04002	RGS18	NM_130782
2.09995	RNASE2	NM_002934
2.67788	RNASE6	NM_005615
2.09264	RNU11	BP873537
2.36824	RPF1	ENST00000370656
2.118	RXFP4	NM_181885
2.0341	S100A16	NM_080388
2.13325	SCD5	NM_024906
2.29371	SDC3	NM_014654
2.52881	SDS	NM_006843
2.41788	SEC16B	NM_033127
2.05951	SGIP1	NM_032291
2.67673	SH2D1A	NM_001114937
2.4215	SH3RF3	NM_001099289
2.31936	SLC14A1	NM_001146037
2.6921	SLC15A3	NM_016582
2.20294	SLC2A7	NM_207420
2.2618	SLC6A7	NM_014228
2.08192	SLC7A14	NM_020949
3.96328	SNORD12B	AV755695
2.42125	SOX10	NM_006941
2.78575	SPON2	AK124606
2.91917	SPRN	NM_001012508
2.15334	SPRR2B	NM_001017418
2.88957	STOML3	NM_145286
2.23238	SYN3	NM_133633
5.27896	SYNE1	NM_033071
2.79447	TAAR2	NM_001033080
2.86975	TAS2R39	NM_176881
3.78502	TAS2R8	NM_023918
2.19683	TBR1	NM_006593
3.45314	TFPI	ENST00000481132
2.89967	TGM2	NM_198951
2.50077	TMC3	NM_001080532
2.40416	TPO	NM_175719
2.21535	TRAV20	AK127936
2.44885	TRPC2	NR_002720
2.34039	TRPM6	NM_017662
2.01875	TSPAN32	NM_139022
2.80332	TSPYL6	NM_001003937
2.64184	TSSK1B	NM_032028
2.06768	TTC24	NM_001105669
3.40263	TTLL6	NM_173623
2.21971	TTN	ENST00000392423
2.5537	TTTY2	NR_001536
2.46897	TYRP1	NM_000550
2.15551	UBXN10	ENST00000375099
3.24766	UMODL1	NM_173568
3.16326	UROC1	NM_144639
2.54465	VGLL1	NM_016267
2.70316	VWA3B	NM_144992
2.82795	VWA5B1	ENST00000375083
2.65216	WDR63	NM_145172
2.80938	WFDC10B	NM_172006
2.00532	WFIKKN2	NM_175575
2.073	XAGE-4	XR_113307
2.02039	XLOC_001849
2.51108	XLOC_002612
4.4782	XLOC_002749
2.03537	XLOC_003491
2.25879	XLOC_004805
2.36584	XLOC_007602
2.64697	XLOC_008362
2.9046	XLOC_009582
2.32045	XLOC_009929
2.44417	XLOC_010507
4.11807	XLOC_012862
13.8639	ZCCHC13	NM_203303
3.05041	ZNF471	NM_020813
2.07473	ZNF772	NM_001024596
2.11541	ZPBP	NM_007009
2.15707	ZSCAN5B	NM_001080456
1.998	LOC100129240	AK128083
1.99235	LOC100130657	AK126078
1.98985	DCST1	ENST00000368420
1.98868	PEG3-AS1	NR_023847
1.98831	LRRC34	NM_153353
1.98171	KRT37	NM_003770
1.98117	FAM87A	XR_110087
1.98036	BTNL3	NM_197975
1.98003	DNAH8	NM_001206927
1.97966	FLJ31183	AK055745
1.97667	OR6C68	NM_001005519
1.97626	HEPACAM	NM_152722
1.97521	AATK	NM_001080395
1.97388	ZNF488	NM_153034
1.9721	GPIHBP1	NM_178172
1.96921	LOC100128496	CR738909
1.96828	ASCL4	NM_203436
1.96792	LOC729047	BC039368
1.96657	LOC283480	NR_036486
1.96551	TTC34	NM_001242672
1.96525	LOC388210	XM_370934
1.96273	LOC100129840	AK126633
1.96197	UNC45A	NM_001039675
1.96181	LOC152024	NR_026834
1.96105	LOC100507650	ENST00000430154
1.9605	CAMK2A	NM_015981
1.95892	C4orf50	ENST00000531445
1.95866	AQP7P1	NR_002817
1.95535	IL4	NM_000589
1.95406	TMC2	NM_080751
1.95287	LOC100128653	XR_108727
1.94823	RTP3	NM_031440
1.94787	LOC100128655	XM_001716495
1.94774	NCRNA00293	NR_027012
1.94768	SLC28A1	NM_004213
1.94574	RASGRP2	ENST00000377494
1.94549	LOC100128252	NR_036522
1.94341	CFH	NM_001014975
1.94197	FAM47A	NM_203408
1.94173	OR10G3	NM_001005465
1.93797	SULT1C2P1	NR_037191
1.93753	MMP26	NM_021801
1.93707	ART5	NM_053017
1.93687	LOC100131667	AK124758
1.93411	PRDM2	AK123605
1.93261	XLOC_002130
1.92995	LOC199899	NR_038252
1.92982	TEX11	NM_001003811
1.92966	TMC8	NM_152468
1.92634	NBPF7	NM_001047980
1.9261	LOC100288902	XM_002343872
1.92408	SUN5	NM_080675
1.92341	OR4C6	NM_001004704
1.92147	RNF170	NM_001160224
1.921	LOC283485	AK093862
1.92051	TRAF3IP3	NM_025228
1.92039	BOLA3	NM_212552
1.91488	MYF6	NM_002469
1.91448	AMPD1	NM_000036
1.91437	LOC729852	NR_034084
1.91408	ESR2	NM_001214903
1.9121	C11orf39	ENST00000536853
1.91048	LOC100129581	AK125905
1.91003	RYR2	NM_001035
1.90869	HIGD1C	NM_001109619
1.908	PCDHA12	NM_031864
1.9077	C6orf155	NR_026807
1.90694	C7orf10	NM_024728
1.90636	TJP2	AF083893
1.90383	LOC100128697	AK124043
1.90382	SP3P	BC036697
1.90379	CYP39A1	NM_016593
1.90289	OR1E1	NM_003553
1.9008	GLP2R	ENST00000262441
1.8996	ANKUB1	NM_001144960
1.89924	XLOC_007868
1.89634	PCDHB18	NR_001281
1.89464	FLJ42969	NR_033962
1.89431	ICA1L	NM_178231
1.89407	XLOC_013686
1.89037	BTNL9	NM_152547
1.88978	ZBBX	NM_024687
1.88858	LOC283352	AK097496
1.88712	LOC149773	AK091704
1.88485	TREML1	NM_178174
1.88338	ENO4	NM_001242699
1.88263	LOC144742	NR_024246
1.88189	C8orf67	BF742660
1.88086	LCE3C	NM_178434
1.87912	OR2T10	NM_001004693
1.87821	C4orf40	NM_214711
1.87753	EFCAB4B	NM_032680
1.87654	LOC100128988	CR612573
1.87652	CNTNAP4	NM_138994
1.87536	LOC100130231	NR_038446
1.87525	SLC4A10	NM_022058
1.87431	CIB4	NM_001029881
1.87314	CRIP3	NM_206922
1.87142	FKSG29	NR_024013
1.87093	SHANK2	ENST00000409530
1.86957	LOC643936	AK127740
1.86938	FAM87B	XR_112085
1.8684	SLC2A11	ENST00000403208
1.86701	OR5D16	NM_001005496
1.86675	PRAMEF1	NM_023013
1.8616	CCR4	NM_005508
1.85624	TRIM9	NM_015163
1.85567	CFTR	NM_000492
1.85558	LOC645591	NR_034141
1.85529	NCRNA00288	NR_040078
1.85354	PPY2	NR_002181
1.85252	GP9	NM_000174
1.85158	LOC286467	NR_026975
1.85061	LOC100510292	XM_003120788
1.84834	CACNA1B	ENST00000277550
1.84738	CHRNG	NM_005199
1.84725	XLOC_002249
1.8469	FLJ45079	NR_028337
1.84199	PASD1	NM_173493
1.83853	DNAI2	NM_023036
1.8343	OR2A25	NM_001004488
1.83267	FLJ36000	NR_027084
1.83204	ROBO2	NM_002942
1.83168	C1orf81	XR_108341
1.83079	ANKS4B	NM_145865
1.82676	GUCY2D	NM_000180
1.82338	CBLN4	NM_080617
1.82309	ATXN10	ENST00000402380
1.82149	RALYL	NM_173848
1.81852	TTYH1	NM_020659
1.81766	RFX6	NM_173560
1.817	KRTAP13-1	NM_181599
1.81642	LOC400891	NR_027006
1.81598	CACNA1C	NM_199460
1.81513	XLOC_014105
1.81464	LOC100130857	AK097050
1.81426	ANKRD43	NM_175873
1.81041	PKNOX2	NM_022062
1.80819	C18orf62	NM_001037331
1.80759	VIPR2	NM_003382
1.80709	PTPN20B	NM_001042357
1.80276	TTN	NM_133378
1.80269	PAX5	NM_016734
1.80197	LOC100289178	NR_040077
1.80156	RAB7B	NM_177403
1.80104	LOC440335	NR_029454
1.80021	OVCH2	NM_198185
1.79938	ANTXRL	NR_003601
1.79828	KCNC1	NM_001112741
1.79814	XLOC_003457
1.79646	DNAH7	NM_018897
1.79493	SLC26A8	NM_052961
1.79471	MYH11	NM_001040113
1.7936	C1orf49	NM_032126
1.79333	MAS1L	NM_052967
1.79302	XLOC_008374
1.79216	LOC100130542	AK127083
1.78712	IL4R	ENST00000380922
1.78689	CCDC147	NM_001008723
1.78645	RSPO2	NM_178565
1.78625	C9orf128	NM_001012446
1.78621	TYRP1	NM_000550
1.78592	PAX7	NM_001135254
1.78558	CPVL	NM_019029
1.78555	EBLN1	NM_001199938
1.78502	MAGEB10	NM_182506
1.7837	ECT2L	NM_001077706
1.7814	DSCR4	ENST00000398948
1.78129	RIBC1	NM_144968
1.77909	FPR3	NM_002030
1.77828	LOC100128682	NR_040046
1.77695	TNFSF13	NM_172088
1.77562	UNQ6975	NR_033831
1.77494	XLOC_006805
1.77438	SLC22A24	NM_001136506
1.7728	CPLX4	NM_181654
1.77279	CAPN14	NM_001145122
1.77245	IL36A	NM_014440
1.77023	SPEF2	NM_144722
1.76998	LOC100509399	XM_003119592
1.76977	ANKRD26P1	NR_026556
1.76838	TUBAL3	NM_024803
1.76746	LOC100130451	NM_001242575
1.76548	GAGE1	NM_001468
1.76504	PRSS42	NM_182702
1.76467	ITM2A	NM_004867
1.76316	CATSPER4	NM_198137
1.76281	C3AR1	NM_004054
1.76108	LILRA5	NM_181879
1.75943	KCNS1	NM_002251
1.75904	XLOC_007053
1.75904	C8orf68	BC022082
1.75872	FAM71C	NM_153364
1.75583	RGS17	NM_012419
1.7557	LOC144817	NR_038433
1.75473	LOC100287704	NR_028348
1.75389	FLJ37638	XR_110158
1.75374	GP2	NM_001007240
1.75359	GRM3	NM_000840
1.75283	LOC339240	NR_001443
1.74989	PDE6H	NM_006205
1.74958	LUZP4	NM_016383
1.74804	S100B	NM_006272
1.74778	SNORA65	R00124
1.74697	PLA1A	NM_015900
1.74631	NCRNA00264	NR_026793
1.74563	SEMG2	NM_003008
1.74391	PCDHAC1	NM_031882
1.74191	LCNL1	NM_207510
1.74178	CCDC155	NM_144688
1.74137	LOC441025	NR_033964
1.73714	FAM75C2	NM_001166137
1.7357	LOC284788	NR_027089
1.73322	LOC643714	NR_033920
1.7324	TDRD6	NM_001010870
1.73128	OR4F4	NM_001004195
1.72803	DNAH10OS	AK127211
1.72795	C20orf173	NM_001145350
1.72752	PLB1	NM_153021
1.72688	ESPN	NM_031475
1.72555	LOC283575	AK092322
1.72508	DNAH17	NM_173628
1.72416	GAFA1	AF190748
1.72379	APOC3	NM_000040
1.72231	NRXN1	NM_004801
1.72171	CTAGE5	AK091252
1.72132	TMPRSS12	NM_182559
1.71814	FGFBP2	NM_031950
1.7159	LOC100129048	AK128074
1.71556	CYTH4	NM_013385
1.71451	PYHIN1	ENST00000368135
1.71356	OR52M1	NM_001004137
1.71354	XLOC_013812
1.71297	PCDHA8	NM_031856
1.71225	AQP4	NM_001650
1.7118	OR13C4	NM_001001919
1.71157	CA6	NM_001215
1.7114	GJD2	NM_020660
1.71116	OR5H1	NM_001005338
1.71087	C7orf62	NM_152706
1.70941	C3orf36	NM_025041
1.70612	CCDC57	AL137530
1.7034	OR10A2	NM_001004460
1.70172	DAPL1	NM_001017920
1.70074	C9orf68	ENST00000471669
1.69811	LOC100129042	AK126562
1.69626	LOC729558	AK096995
1.69565	SFTA2	NM_205854
1.69535	AMPD1	NM_000036
1.69466	FAM87B	XR_108280
1.69196	PECAM1	NM_000442
1.69108	FLNC	NM_001458
1.69032	PRY2	NM_001002758
1.68782	SSX4B	NM_001034832
1.68774	LOC100288018	XM_002342495
1.68724	C14orf86	NR_027004
1.68464	FCRL1	NM_052938
1.68362	TYR	NM_000372
1.67965	OR7D4	NM_001005191
1.67937	ODF3	NM_053280
1.67874	FXYD5	ENST00000392217
1.67818	ARHGAP33	ENST00000221905
1.67808	PSMB7	ENST00000441097
1.67808	TRIM9	NM_052978
1.6772	C1orf180	NR_027379
1.67565	XLOC_007052
1.67506	TTTY17A	NR_001526
1.67	HCLS1	NM_005335
1.66892	LYZL2	NM_183058
1.66783	KRT35	NM_002280
1.66759	TTTY19	NR_001549
1.66678	ASPN	NM_017680
1.66554	APOB	BC051278
1.66393	IDO1	NM_002164
1.66293	MAGEB5	ENST00000379029
1.66209	CDK15	NM_139158
1.6618	CCL3	NM_002983
1.66126	DCLK3	NM_033403
1.66015	OR2M7	NM_001004691
1.65928	LOC150197	NR_026919
1.65769	C21orf34	NR_027790
1.65736	XLOC_007868
1.65637	OR4D1	NM_012374
1.65599	CD80	NM_005191
1.64804	OIT3	NM_152635
1.64698	SIGLEC12	NM_053003
1.64621	ADORA3	NM_000677
1.64614	SLC10A7	NM_032128
1.64451	TIE1	NM_005424
1.64331	SMTNL1	ENST00000457912
1.64323	SSTR4	NM_001052
1.64159	FABP9	NM_001080526
1.64117	GPAT2	NM_207328
1.64027	LOC145845	NR_024264
1.63913	LOC151484	NR_038238
1.63887	LOC100505556	XR_109650
1.63857	ETV6	NM_001987
1.63778	LOC375196	NR_028386
1.63702	FLJ45831	XR_109367
1.63677	CCDC83	NM_173556
1.63649	NCRNA00249	AA861243
1.63554	PTPRR	NM_002849
1.63421	ABCG5	NM_022436
1.634	IFI44L	NM_006820
1.63266	LOC347411	NM_001195522
1.63197	FRMD7	NM_194277
1.63015	CARD14	NM_024110
1.62905	GRHL3	NM_198174
1.62843	XLOC_001429
1.62672	LOC100510697	XM_003118465
1.62408	KRT1	NM_006121
1.6234	XLOC_007868
1.62086	GPX6	NM_182701
1.61908	C2orf50	NM_182500
1.61904	KIAA1456	NM_020844
1.61773	GNRHR	NM_000406
1.61661	TTC39A	ENST00000262676
1.61508	LOC732156	XM_001716644
1.61353	KRTAP22-1	ENST00000334680
1.61287	XLOC_001728
1.61191	CSN1S2BP	NR_033311
1.61097	MC4R	NM_005912
1.61082	XLOC_005295
1.61079	VWA3A	NM_173615
1.60653	ANKFY1	NM_016376
1.60625	DKFZp451A211	XR_114721
1.60594	BARHL1	NM_020064
1.60593	KRT34	NM_021013
1.60532	LOC100128675	NR_024561
1.6033	LOC100506209	XM_003118626
1.59992	FASLG	NM_000639
1.5999	ELN	NM_000501
1.5959	AWAT1	NM_001013579
1.59486	FFAR3	NM_005304
1.59452	XLOC_005465
1.59312	NFIA	NM_001134673
1.593	LOC100128063	AK128878
1.59129	POM121L2	NM_033482
1.59128	UG0898H09	NR_027378
1.59081	LOC100129931	NR_033828
1.59061	CAMP	NM_004345
1.59007	CLRN2	NM_001079827
1.58865	MCCD1	NM_001011700
1.58804	ABHD11-AS1	NR_026690
1.58794	XLOC_014107
1.58785	OTX2	NM_021728
1.58509	LEP	NM_000230
1.58382	SLAIN1	ENST00000377236
1.58271	ACCN1	NM_183377
1.58267	LOC286058	AL833160
1.58258	GPR52	NM_005684
1.58219	CD5L	NM_005894
1.58082	CSPG4P6Y	XM_002344203
1.58002	IKZF2	NM_001079526
1.57994	C10orf62	NM_001009997
1.57973	VNN3	NR_028291
1.57968	FXYD4	NM_173160
1.57887	XLOC_001512
1.57841	LOC100130627	AK123230
1.57821	CD7	NM_006137
1.57718	THPO	NM_000460
1.57459	GUCA2A	NM_033553
1.574	FGF5	NM_004464
1.57398	TTC29	NM_031956
1.57379	LY6H	NM_002347
1.57358	XLOC_009628
1.5735	RGS7	NM_002924
1.5731	C1orf87	NM_152377
1.57251	SLIT2	NM_004787
1.57247	SYTL5	NM_138780
1.57216	XLOC_009582
1.56936	NCRNA00271	NR_026805
1.56929	LOC541467	BC045815
1.56927	C1orf140	NR_024236
1.56914	OR1Q1	NM_012364
1.56907	UOX	NR_003927
1.568	GLP2R	NM_004246
1.56789	LOC154822	NR_024394
1.56694	CSHL1	NM_022579
1.56656	CD1D	NM_001766
1.56614	CLEC14A	NM_175060
1.56581	HDC	NM_002112
1.56329	CHP2	NM_022097
1.56241	LOC286272	AK093004
1.56157	BANF2	NM_001014977
1.56116	ZNF432	NM_014650
1.56104	RDH8	NM_015725
1.56014	GOT1L1	NM_152413
1.55999	ZYG11A	NM_001004339
1.55894	USHBP1	NM_031941
1.55872	C1orf143	BG215431
1.55683	UBQLN3	NM_017481
1.55661	SLC13A4	NM_012450
1.55484	KANK3	ENST00000381056
1.55482	XLOC_003384
1.5539	FLJ33534	NR_040080
1.55339	LOC643037	NM_001190462
1.55286	OR6C74	NM_001005490
1.55258	EMX1	CR592760
1.55149	KBTBD5	NM_152393
1.55071	ARHGEF38	NM_017700
1.55047	SAMSN1	NM_022136
1.55018	LOC100130354	BC069735
1.54919	ANKRD26P1	NR_026556
1.54776	SNTG1	NM_018967
1.54673	SNTG1	ENST00000521574
1.54571	C10orf122	NM_001128202
1.54545	C1orf118	XR_113334
1.54489	ADH7	NM_000673
1.54198	C1QTNF9	ENST00000382066
1.54191	LOC100130938	XR_110148
1.54086	PCDHA1	NM_031410
1.54085	PCLO	NM_033026
1.53936	TAF5L	ENST00000366674
1.53899	PTAFR	NM_000952
1.5379	EML6	ENST00000490828
1.53778	LOC646014	AK126557
1.53506	APC2	NM_005883
1.53469	LOC729020	NM_001143909
1.53445	VWA3A	NM_173615
1.53338	TTLL9	ENST00000310998
1.53298	GRAP	NM_006613
1.5309	MEFV	NM_000243
1.52914	AGBL1	NM_152336
1.52818	PCDHA6	NM_031848
1.52658	OR2A42	NM_001001802
1.52481	OR10R2	NM_001004472
1.52342	DEFB110	NM_001037497
1.5234	TAS2R43	NM_176884
1.52338	VWA5B1	NM_001039500
1.52308	XLOC_005539
1.5224	UMODL1	NM_001199527
1.52142	FABP1	NM_001443
1.52135	FAM177B	NM_207468
1.52133	KRTAP4-7	NM_033061
1.52076	MS4A2	NM_000139
1.52012	FLJ27502	AK131012
1.5189	CST8	NM_005492
1.51594	PTPRC	NM_002838
1.51463	ACTG2	AK310215
1.51451	ARPP21	NM_001025069
1.51435	SLC46A2	NM_033051
1.51284	PSD2	NM_032289
1.5128	LOC100128703	AK128830
1.50805	BARHL2	NM_020063
1.50683	PCDHA10	NM_031859
1.50668	LOC285095	XM_001722643
1.50608	CASP12	NM_001191016
1.50502	LOC100507465	XR_108987
1.50364	AK7	NM_152327
1.50239	CABS1	NM_033122
1.5005	C20orf144	NM_080825

## Sheet: PARN UP FC2 NCI-H520
PARN KD, UPREGULATED GENES (FC 2.0), NCI-H520 cells
FC 2.0	Gene name	Accession
2.77349	SEP2	ENST00000473479
2.97475	AATK	NM_001080395
3.48491	ACSBG1	ENST00000258873
2.66135	ACTG2	AK310215
2.73234	ADAM20	NM_003814
2.84917	ADAM30	NM_021794
2.2289	ADAM6	NR_002224
2.38707	AMPD1	NM_000036
2.00797	ANKUB1	NM_001144960
2.77994	AOC4	NR_002773
7.26503	AQP11	NM_173039
2.03966	ARHGAP30	NM_001025598
3.28329	AS3MT	NM_020682
2.14767	ASMT	NM_004043
2.38509	ASPN	NM_001193335
2.00969	AWAT1	NM_001013579
2.28377	BATF	NM_006399
2.12387	BCKDHA	ENST00000378196
3.69628	BCORP1	NR_002923
2.46954	BEST3	NM_032735
5.17013	BHLHA9	NM_001164405
3.20436	BTNL3	NM_197975
5.35331	C11orf70	NM_001195005
2.73596	C11orf86	NM_001136485
3.9111	C14orf86	NR_027004
2.44177	C16orf11	NM_145270
2.2132	C17orf13	CA309819
2.19935	C17orf99	NM_001163075
2.3697	C19orf34	NR_033400
2.301	C1orf118	XR_113334
2.00995	C1orf81	XR_108341
2.16997	C1QTNF2	NM_031908
3.14332	C20orf173	NM_001145350
2.82547	C20orf173	NR_026933
4.10844	C2orf27A	BC071972
3.00797	C2orf73	NM_001100396
2.14599	C4orf10	NR_015453
2.64623	C6orf112	NR_037157
2.02714	C6orf97	NM_025059
4.12056	C9orf170	NM_001001709
2.19799	CACNA1I	NM_021096
2.35768	CARD17	NM_001007232
2.16795	CCDC108	NM_152389
2.38299	CCDC36	NM_178173
2.13311	CCDC89	NM_152723
8.62623	CCR2	NM_001123041
2.13303	CDHR1	NM_001171971
2.31326	CFH	NM_001014975
2.71517	CHP2	NM_022097
2.02209	CHRNA1	NM_001039523
2.90442	CLDN20	NM_001001346
2.09779	CLTC	NM_004859
4.82961	CMAHP	NR_002174
2.65583	CMKLR1	NM_004072
3.20584	COL17A1	NM_000494
3.28721	COL5A3	NM_015719
3.83745	CPN2	NM_001080513
2.02965	CT47A11	NM_173571
3.24798	CTSO	NM_001334
9.52847	CUBN	ENST00000377823
2.05113	CXCR2P1	NR_002712
2.4631	CXCR5	NM_032966
2.50554	CYP27C1	NM_001001665
2.38732	CYP3A5	NM_000777
4.81653	CYP4Z2P	NR_002788
2.4705	DAND5	NM_152654
3.15204	DAOA	NM_172370
2.09919	DAPL1	NM_001017920
3.04566	DCHS2	NM_001142552
2.39334	DCLK3	NM_033403
2.27096	DCST1	ENST00000368420
2.00329	DIP2C	ENST00000381503
2.13321	DLEC1	NM_007335
10.093	DLG2	NM_001142700
2.21866	DNAH12	NM_178504
2.33247	DNAH17	NM_173628
2.54593	DNAI2	NM_023036
2.20777	DNAJB3	NM_001001394
2.21377	DOCK8	NM_203447
2.70886	DPRXP4	NR_002221
2.08131	DST	ENST00000439203
2.92288	ERV18-1	AK126787
2.35458	EVPLL	NM_001145127
2.01047	F13B	NM_001994
2.95071	FABP9	NM_001080526
2.52833	FAM71F1	NM_032599
2.02996	FANK1	ENST00000368689
2.9055	FCER2	NM_002002
2.18314	FETUB	NM_014375
2.55508	FFAR3	NM_005304
2.67954	FGF5	NM_004464
2.11341	FGFBP2	NM_031950
2.06712	FLJ27502	AK131012
2.39757	FLNC	NM_001458
2.02753	FOXP2	NM_014491
2.43218	FRMD7	NM_194277
3.01288	FSHB	NM_000510
2.05548	G6PC	NM_000151
2.88443	GBP2	NM_004120
2.97885	GEMC1	NM_001146686
2.23264	GH2	NM_022558
2.14578	GLOD5	NM_001080489
3.33552	GPR22	NM_005295
2.08968	GPR4	NM_005282
2.46607	GSC2	NM_005315
2.2012	HBS1L	NM_006620
2.63882	HERC3	BC038960
2.91118	HHLA2	NM_007072
2.2286	HRG	NM_000412
2.30936	HSPB3	NM_006308
2.32833	HULC	NR_004855
2.00093	HVCN1	NM_001040107
2.12761	IGF2BP1	NM_006546
5.41279	IGSF22	NM_173588
2.91208	IL25	NM_022789
2.78942	IL4	NM_000589
2.1619	INPP5D	NM_001017915
2.88354	ITGAD	NM_005353
2.35293	ITGAX	NM_000887
2.01537	ITIH5	NM_001001851
2.55234	ITLN1	NM_017625
2.7525	JPH4	BC109228
2.68389	KCNH5	NM_172376
4.28965	KCNJ13	NM_002242
2.77615	KCTD16	NM_020768
2.26187	KIAA0509	AB007978
2.69813	KIRREL2	NM_199180
2.7439	KLRC3	NM_007333
2.02267	KNG1	NM_000893
2.40163	KRT37	NM_003770
2.37518	LAIR2	NM_002288
2.01264	LDHAL6B	NM_033195
2.18095	LDLRAD1	NM_001010978
2.73989	LEP	NM_000230
2.31004	LOC100129198	AF130117
2.32359	LOC100129581	AK125905
6.12839	LOC100129858	NR_033939
2.12407	LOC100130097	XM_001717121
3.19626	LOC100130157	XR_109613
2.08211	LOC100130503	XM_001718042
2.10156	LOC100130642	AK124249
2.48988	LOC100130894	NR_034083
3.18635	LOC100131107	XM_001715471
2.39928	LOC100131180	AK124533
2.11984	LOC100131719	AK128441
10.385	LOC100131738	XR_108808
2.06666	LOC100131756	AK096139
2.59355	LOC100131802	AK130887
2.22583	LOC100132396	NM_001193630
2.1449	LOC100132764	AK131376
2.35041	LOC100134423	XR_112192
2.07394	LOC100144602	NR_034138
2.65536	LOC100188949	NR_024464
8.73533	LOC100216545	NR_024586
2.11912	LOC100329135	NM_001195576
2.06106	LOC100505796	XM_003118538
2.28303	LOC100506393	NR_040098
2.39373	LOC100510454	XM_003120366
3.64376	LOC100510697	XM_003118465
2.07484	LOC115110	NR_026927
3.4272	LOC121952	NR_026965
2.14747	LOC126536	NR_026828
2.19755	LOC145837	NR_026979
2.30207	LOC149773	AK091704
3.15074	LOC149837	NR_015406
2.45348	LOC200609	AL137458
2.24774	LOC254028	AK093210
4.59389	LOC285045	NR_027098
2.4242	LOC285556	XM_001717423
2.80838	LOC285796	NR_028390
2.30522	LOC286189	AK092549
2.25507	LOC340113	NR_033832
2.86891	LOC400891	NR_027006
2.28818	LOC401098	BC034803
2.07757	LOC644145	NR_003935
2.88262	LOC645591	NR_034141
4.25994	LOC647166	XM_930192
2.19352	LOC728965	XM_001717006
2.38402	LOC729187	AK130923
2.68752	LOC729444	NR_038388
2.03326	LOC729966	NR_036575
14.0587	LOC731424	BC016366
2.01409	LOC732156	XM_001716644
3.16482	LOC732272	AK092688
2.1126	LRRTM2	NM_015564
2.44496	MIA2	NM_054024
2.30663	MRGPRD	NM_198923
2.15967	MUC17	NM_001040105
2.06682	MYBPC3	NM_000256
2.30484	MYH11	NM_001040114
2.16245	MYH11	NM_001040113
2.06115	MYL3	NM_000258
2.09629	MYO16	NM_015011
2.84127	MYO3B	NM_138995
2.18714	MYT1	NM_004535
3.39822	MZT2A	ENST00000491265
2.31861	NAG20	XR_108823
3.02674	NBPF7	NM_001047980
3.83448	NCRNA00113	AI796012
3.45024	NCRNA00249	AA861243
5.05214	NCRNA00311	XR_115032
2.28331	NCRNA00326	NR_026969
5.4327	NKX2-8	NM_014360
2.37572	NLRP14	NM_176822
4.09945	NOX1	NM_007052
2.69946	NTM	NM_001144059
2.59458	OCR1	AF314543
2.67581	OR10A7	NM_001005280
2.13105	OR13C4	NM_001001919
2.5602	OR2AE1	NM_001005276
2.54365	OR2V2	NM_206880
4.28613	OR3A2	NM_002551
2.48473	OR4D2	NM_001004707
2.51886	OR4E2	NM_001001912
2.27064	OR51I2	NM_001004754
3.7951	OR52J3	NM_001001916
2.03358	OR5AS1	NM_001001921
3.23716	OR7A5	NM_017506
2.00558	OR7D2	NM_175883
8.60811	OR7D4	NM_001005191
2.87323	OR8K5	NM_001004058
2.42867	OR9A4	NM_001001656
2.06981	OVCH1	NM_183378
2.47781	PAR1	NR_022009
2.06772	PASD1	NM_173493
3.43514	PCDHA1	NM_031410
3.29689	PCDHA10	NM_031859
4.03812	PCDHA11	NM_031861
2.14813	PCDHA11	NM_018902
3.63224	PCDHA12	NM_031864
3.23703	PCDHA13	NM_031865
2.3255	PCDHA2	NM_031495
3.03691	PCDHA3	NM_031497
3.76949	PCDHA4	NM_031500
3.52985	PCDHA6	NM_031848
2.89338	PCDHA8	NM_031856
2.85965	PCDHA9	NM_014005
2.02554	PCDHAC1	NM_031882
2.48804	PCDHAC2	NM_031883
2.03868	PCDHGA3	NM_032011
2.47341	PCDHGA5	NM_032054
2.71188	PCDHGB3	NM_032097
2.1097	PCDHGB4	NM_032098
2.33925	PCLO	NM_033026
3.28083	PECAM1	NM_000442
4.09011	PKDCC	ENST00000485578
2.30491	PLA1A	NM_015900
2.6162	PLK5	NR_026557
3.04385	PMP2	NM_002677
4.24002	PP13004	XR_108769
2.10294	PPEF2	NM_006239
2.27994	PRAMEF12	NM_001080830
2.12618	PRLR	NM_001204315
2.47441	PRTN3	NM_002777
3.11719	PSMB7	ENST00000441097
2.07282	PTCRA	NM_138296
2.01998	PTGIR	NM_000960
2.47844	PVRL4	NM_030916
2.14887	RAD21L1	NM_001136566
2.44252	RBM44	NM_001080504
3.83409	RFX3	ENST00000381984
2.17671	RGS18	NM_130782
2.33843	RNF216	AK128551
2.22015	RSPO2	NM_178565
5.68247	RYR2	NM_001035
5.21537	SAMD12	NM_207506
2.47807	SCGB2A1	NM_002407
2.51793	SCN2B	NM_004588
5.62454	SERPINB10	NM_005024
6.19396	SF3B2	ENST00000534307
2.12101	SGK2	NM_170693
2.23595	SKINTL	NR_026749
2.58652	SLC22A11	NM_018484
2.13747	SLC22A3	NM_021977
2.04377	SLC26A8	NM_052961
2.73564	SNX31	NM_152628
3.46424	SP140	NM_001005176
4.30169	SPEF1	NM_015417
3.93256	SPEF2	NM_144722
2.34234	SPON2	AK124606
2.19226	SSX4B	NM_001034832
2.27229	ST6GALNAC1	NM_018414
4.30804	STOML3	NM_145286
3.29058	SULT6B1	NM_001032377
2.36603	SYNPO2L	NM_024875
2.21464	TAPT1	ENST00000505317
2.35939	TAS2R20	NM_176889
2.38738	TAS2R39	NM_176881
2.36434	TAS2R46	NM_176887
3.19861	TAS2R8	NM_023918
3.29335	TBR1	NM_006593
2.08331	TCEA2	BC098585
2.05675	TCEB3C	NM_145653
5.71954	TCHP	NM_032300
7.15424	TDRD6	NM_001010870
2.15614	TDRD9	NM_153046
2.06491	TIE1	NM_005424
2.09887	TMEM200B	NM_001003682
4.88469	TMEM52	NM_178545
2.33618	TMPRSS9	ENST00000395264
4.6872	TNFRSF10D	NM_003840
2.64632	TRPV3	NM_145068
11.8269	TTN	NM_133379
2.41384	TTN	NM_133378
2.17016	TTN	ENST00000392423
2.01982	TUBB8	NM_177987
2.18545	VAT1L	NM_020927
2.67706	VSTM1	NM_198481
2.52919	WFDC10B	NM_172006
3.04317	WFIKKN2	NM_175575
2.3915	XLOC_000915
2.05871	XLOC_002749
2.44922	XLOC_003240
2.46897	XLOC_004598
2.27286	XLOC_008925
4.8367	XLOC_011185
7.35272	XLOC_012053
3.14481	YJEFN3	NM_198537
2.01984	ZNF432	NM_014650
2.32763	ZNF584	ENST00000354635
6.23518	ZNF613	NM_024840
2.69941	ZSCAN4	NM_152677
2.48131	ZSCAN5B	NM_001080456

## Sheet: NOC UP FC2 NCI-H520
NOC KD, UPREGULATED GENES (FC 2.0), NCI-H520 cells
FC 2.0	Gene name	Accession
2.19275	DEC1	NM_017418
2.28577	ABCA1	NM_005502
2.09927	ACCN5	NM_017419
2.17798	ACTG2	AK310215
2.13423	ADAM33	NM_153202
3.20677	ADAMTS7	NM_014272
2.01013	APOC3	NM_000040
2.85906	ARHGDIB	NM_001175
2.68359	ARHGEF10	ENST00000382795
2.61721	ARL13A	NM_001162490
2.34295	ARMC3	ENST00000376523
2.74191	ARPP21	NM_001025069
2.27635	ARPP21	NM_016300
2.06634	ARSF	NM_004042
2.20279	ATP2B2	NM_001001331
2.34826	AWAT2	NM_001002254
2.23228	BEST3	NM_032735
2.41929	BOLA3	NM_212552
2.77099	C10orf27	ENST00000394982
3.19283	C12orf40	NM_001031748
2.14508	C14orf180	NM_001008404
3.7775	C15orf56	NM_001039905
5.67866	C15orf59	NM_001039614
2.00334	C16orf72	BC029878
2.2759	C17orf54	NR_027146
2.16364	C19orf76	NM_001101340
3.72619	C1orf111	NM_182581
2.62883	C1orf49	NM_032126
2.66244	C22orf37	XR_109694
3.74817	C2orf85	NM_173821
2.05547	C3AR1	NM_004054
2.1958	C3orf36	NM_025041
2.70357	C5orf49	NM_001089584
2.52299	C6orf132	NM_001164446
2.62995	C7orf65	NM_001123065
2.18284	C8orf31	NM_173687
2.56674	C8orf45	NM_173518
2.27664	CACNA1B	ENST00000277550
2.26885	CACNG3	NM_006539
2.1301	CACNG8	NM_031895
3.15101	CALY	ENST00000368555
2.04222	CCDC36	NM_178173
2.03695	CCR4	NM_005508
2.62184	CD164L2	ENST00000374025
2.29606	CDH11	ENST00000394156
2.5452	CDH6	ENST00000506396
2.71367	CECR1	NM_177405
2.12465	CELA3B	NM_007352
2.50857	CHRNA1	NM_001039523
4.74675	CIDEA	NM_001279
2.29427	CIDEB	NM_014430
2.09228	CLEC12B	NM_205852
3.29422	COL20A1	ENST00000494913
2.15024	COL27A1	ENST00000374106
2.672	COLEC10	NM_006438
2.34985	CRHR1	NM_001145148
2.63139	CRIP1	ENST00000330233
2.30443	CRP	NM_000567
2.4008	CSNK1A1P1	NR_027320
2.01194	CSTA	NM_005213
2.1588	CYP46A1	NM_006668
2.99199	DEFA7P	AY746432
2.71597	DEFB123	NM_153324
2.0306	DEFB130	NM_001037804
2.13489	DLG2	NM_001142700
2.10604	DNAH17	NM_173628
2.16507	DPPA3	NM_199286
2.0253	ECT2L	NM_001077706
3.55854	EIF3E	ENST00000522088
4.0027	ELMOD3	NM_001135021
2.07461	ELN	NM_000501
2.01204	ESPN	NM_031475
2.25927	ESR2	NM_001214903
3.40888	EVI2A	NM_001003927
3.35306	F10	NM_000504
2.9273	FAM113B	NM_138371
2.74646	FAM123B	NM_152424
2.24633	FAM125A	ENST00000529490
2.49947	FAM169B	NM_182562
4.34313	FAM190A	NM_207491
4.88516	FAM50B	NM_012135
2.39795	FANK1	ENST00000368689
2.07905	FETUB	NM_014375
2.09832	FFAR3	NM_005304
2.98219	FKSG83	NM_032030
2.51139	FLJ25363	NM_001145553
2.44109	FLJ26484	NR_033876
12.8518	FLJ31356	XR_109966
2.09386	FLJ42220	AK124214
2.35435	FLJ43879	NR_034162
3.16093	FLJ44054	NR_024609
2.2526	FOLR4	NM_001199206
3.4193	GAB4	NM_001037814
2.07389	GAD2	ENST00000376248
3.79512	GEMC1	NM_001146686
2.27902	GLYATL2	NM_145016
2.29549	GPR78	NM_080819
2.77867	GSC2	NM_005315
2.15859	GUCY2E	NR_024042
2.39207	HAS1	NM_001523
2.28946	HEPACAM	NM_152722
2.08851	HIF3A	NM_022462
2.66396	HIGD2B	NR_002780
2.04202	HLA-DOA	NM_002119
2.13867	HPVC1	NR_004422
3.14232	HSFY1P1	NR_003607
2.20913	HSPB3	NM_006308
2.40366	HSPB7	ENST00000545268
2.16741	IAPP	NM_000415
3.41001	IKZF1	ENST00000484847
2.16748	IL4	NM_000589
3.14951	IMPG1	ENST00000369963
2.03787	ITIH1	NM_002215
3.32584	IYD	NM_203395
2.5896	KCNJ15	NM_170736
2.70999	KIAA1751	ENST00000412120
2.5656	KIF9	ENST00000487440
3.65187	KIR2DS4	NM_012314
2.22341	KLRC3	NM_007333
2.62692	KRT84	NM_033045
2.29693	KRTAP1-5	NM_031957
2.10082	KRTAP20-4	NR_023342
3.11137	KRTAP25-1	NM_001128598
2.71547	KRTAP5-11	NM_001005405
2.78061	LCE2A	NM_178428
2.51714	LCE2B	NM_014357
2.28215	LCN12	NM_178536
2.37034	LILRA5	NM_181879
2.34935	LOC100128064	XM_001725877
4.88116	LOC100128529	AK127522
2.33767	LOC100128830	AK097584
2.31733	LOC100128869	XM_001719518
3.29328	LOC100129186	AK128204
5.53818	LOC100129312	AK095037
3.33015	LOC100129407	NR_034116
2.09223	LOC100129581	AK125905
2.66545	LOC100129744	XM_001715569
3.37828	LOC100130051	AK127296
2.90621	LOC100130597	AK127669
2.13431	LOC100130924	AK094424
2.90227	LOC100131719	AK128441
3.01156	LOC100131822	AK128841
2.36025	LOC100131894	AK092825
3.35784	LOC100131907	AK128825
2.36727	LOC100132005	AK092662
3.19841	LOC100132292	AK127208
2.48833	LOC100132368	AK131565
4.39971	LOC100132735	NR_038399
2.58692	LOC100133319	AF132201
2.0437	LOC100290497	XM_002346845
2.88282	LOC100499183	AK125733
2.61235	LOC100506049	NM_001195280
2.73241	LOC100508194	XM_003119871
2.4245	LOC121952	NR_026965
2.06752	LOC144742	NR_024246
2.2932	LOC149837	NR_015406
2.25386	LOC283480	NR_036486
2.44156	LOC283485	AK093862
2.11652	LOC283587	BC029479
2.79045	LOC284240	AL390159
2.09283	LOC285045	NR_027098
2.09463	LOC285173	AK093315
2.27955	LOC286154	AK096739
2.20327	LOC286442	NR_038968
2.68204	LOC349408	NR_030727
2.23846	LOC388210	XM_370934
2.38562	LOC401557	AK127261
2.59558	LOC402779	NR_038372
2.83674	LOC440297	NR_033579
2.10176	LOC440335	NR_029454
2.34152	LOC440742	XR_110857
2.26807	LOC441233	AK128010
3.0856	LOC642781	XR_112733
3.08842	LOC643797	XR_109223
2.47936	LOC644538	NM_001163438
2.60546	LOC649238	XM_001717778
2.4164	LOC728445	CD243366
2.24973	LOC729866	AK057458
2.47609	LOC729879	AK093187
7.31051	LPAL2	NR_028093
2.81713	LRRIQ3	NM_001105659
3.29757	LRRTM2	NM_015564
6.59121	LY86-AS1	NR_026970
2.4771	MAP2	ENST00000392193
2.15843	MCHR1	NM_005297
2.00575	MEFV	NM_000243
2.80904	MPEG1	NM_001039396
2.18343	MPPED1	NM_001044370
2.678	MRGPRD	NM_198923
2.61529	MRGPRX1	NM_147199
2.50451	MS4A12	NM_017716
2.21586	MYH11	NM_001040114
3.28276	MYH13	NM_003802
2.90439	MYO3B	NM_138995
2.06374	NALCN	ENST00000376196
2.28119	NCBP1	ENST00000375130
3.39748	NCRNA00029	NR_028295
2.41281	NCRNA00112	NR_024028
2.36753	NCRNA00208	NR_040035
3.92138	NLRP14	NM_176822
2.27293	NLRP4	NM_134444
2.6299	NLRP9	NM_176820
2.07289	NR0B2	NM_021969
2.11912	NRK	NM_198465
3.2336	OR13C5	NM_001004482
2.83021	OR13D1	NM_001004484
3.64834	OR13H1	NM_001004486
2.20513	OR1C1	NM_012353
2.08197	OR1D2	NM_002548
3.01673	OR1D5	NM_014566
2.02467	OR1I1	NM_001004713
2.0025	OR2A7	NM_001005328
2.69671	OR2J2	NM_030905
2.4011	OR2L1P	NR_002145
2.55305	OR2M3	NM_001004689
2.1675	OR2V2	NM_206880
3.02532	OR3A4	NR_024128
2.36915	OR51I2	NM_001004754
2.08799	OR52J3	NM_001001916
2.29821	OR52L1	NM_001005173
2.13228	OR5D13	NM_001001967
2.73088	OR5P2	NM_153444
4.38192	OR8K5	NM_001004058
2.83758	OTOG	ENST00000399391
2.94593	OTOS	NM_148961
3.47776	PALM2	NM_053016
2.34441	PCDHGB4	NM_032098
2.14601	PCDHGC4	NM_032406
2.5234	PDE3A	NM_000921
5.87788	PHACTR1	NM_030948
2.56175	POM121L10P	NR_024593
3.90026	PP12613	NR_024365
2.71903	PP13004	XR_108769
2.16402	PRAME	ENST00000403441
2.11864	PRAMEF12	NM_001080830
2.04351	PRDM2	AK123605
2.76485	PRM3	NM_021247
2.02393	PRO0611	NR_002762
2.34848	PRSS45	NM_199183
2.36131	PRY2	NM_001002758
2.22826	PTX4	NM_001013658
2.21921	PYDC2	NM_001083308
2.18753	RAP1GAP	ENST00000374757
2.15583	RASGRP2	ENST00000377494
2.62273	RFX3	ENST00000381984
3.03094	RNASE6	NM_005615
2.07092	RPF1	ENST00000370656
2.50485	SCARNA22	BU955376
2.20761	SDC3	NM_014654
2.02097	SDS	NM_006843
2.24486	SEC16B	NM_033127
2.56279	SFTA2	NM_205854
2.26257	SH2D1A	NM_001114937
2.50739	SH3RF3	NM_001099289
2.84004	SLC10A7	NM_032128
2.27246	SLC14A1	NM_001146037
2.16284	SLC15A3	NM_016582
2.0956	SLC6A15	NM_018057
2.17661	SLC7A14	NM_020949
2.06176	SMC1B	NM_148674
3.54973	SNORD12B	AV755695
2.06048	SOX10	NM_006941
2.40155	SP140	NM_001005176
2.40718	SP3P	BC036697
3.07762	SPAG11B	NM_016512
13.8867	SPDYE4	NM_001128076
2.26563	SPEF2	NM_144722
2.91976	SPON2	AK124606
2.88167	SPRN	NM_001012508
2.07144	SYCE1	NM_001143764
2.40051	SYN3	NM_133633
2.85767	TAAR2	NM_001033080
2.90439	TAS2R39	NM_176881
3.61119	TAS2R8	NM_023918
2.08609	TBR1	NM_006593
2.17086	TGM2	NM_198951
2.00723	TJP2	AF083893
2.7772	TMC3	NM_001080532
2.56663	TPO	NM_175719
2.13074	TRAF3IP3	NM_025228
2.60167	TRPC2	NR_002720
2.33258	TRPM6	NM_017662
2.77825	TSPYL6	NM_001003937
2.1415	TTC24	NM_001105669
2.12148	TTC34	NM_001242672
3.32211	TTLL6	NM_173623
2.37108	TTN	ENST00000392423
2.35307	TTTY2	NR_001536
5.24635	TTTY3	NR_001524
2.10568	TTYH1	NM_020659
2.25444	TYRP1	NM_000550
3.2372	UMODL1	NM_173568
2.27519	UNC45A	NM_001039675
2.90014	UROC1	NM_144639
2.42218	VWA3B	NM_144992
2.9101	VWA5B1	ENST00000375083
3.0474	WDR63	NM_145172
2.68131	WFDC10B	NM_172006
2.48782	XLOC_002612
3.72879	XLOC_002749
2.08623	XLOC_003457
3.60096	XLOC_003491
2.24433	XLOC_004805
2.41416	XLOC_007602
2.71825	XLOC_008362
3.2734	XLOC_008374
2.72594	XLOC_009582
2.10396	XLOC_010507
3.55522	XLOC_012862
2.05435	XLOC_013686
2.90782	ZC3H12B	NM_001010888
2.56425	ZNF471	NM_020813
2.14076	ZPBP	NM_007009

## Sheet: CNOT6 DOWN FC2 NCI-H520
CNOT6 KD, DOWNREGULATED (FC 2.0), NCI-H520 cells
FC 2.0	Gene name	Accession
-2.01565	ABCC3	NM_003786
-2.10143	ARMC4	NM_018076
-3.66853	BPESC1	NR_026783
-2.63583	BTBD18	NM_001145101
-3.47927	C4orf6	NM_005750
-2.04367	C7orf72	NM_001161834
-2.90242	C8orf80	NM_001010906
-6.96128	CCNC	BC026272
-2.19898	CDHR4	NM_001007540
-2.55785	CHRNA9	NM_017581
-2.0706	CLEC1A	NM_016511
-2.74507	CLEC5A	NM_013252
-3.34327	EDDM3B	NM_022360
-2.04492	EFCAB1	NM_024593
-2.85632	FHAD1	ENST00000483120
-3.23763	FLJ38122	AK095441
-3.7765	GRID1	NM_017551
-2.68459	GSTTP2	NR_003082
-2.19962	IL18R1	NM_003855
-3.13675	KCNC2	NM_139136
-2.08171	KIAA1107	NM_015237
-4.32043	KRT79	NM_175834
-2.85897	LILRB4	NM_006847
-2.1888	LOC100128402	AK124574
-2.72799	LOC100130701	XM_001715398
-2.71934	LOC100131101	AK127068
-3.00312	LOC100507206	NR_038256
-13.6077	LOC100509860	XM_003119816
-2.03907	LOC286068	BC015720
-2.49351	LOC348021	NR_026852
-4.04636	LOC400940	NR_026833
-2.16653	LOC401497	BC022036
-5.11343	LOC541471	NR_015395
-3.32652	LSAMP-AS1	NR_015391
-2.12153	LYPD1	NM_144586
-4.68928	METTL21C	NM_001010977
-4.46981	MKL2	ENST00000389126
-3.16303	PCDHB16	NM_020957
-4.2536	PPAN-P2RY11	NM_001040664
-3.08791	RASGRF1	NM_002891
-6.96824	RIMS1	ENST00000370419
-2.79534	SEC16B	NM_033127
-2.16458	SHISA6	NM_207386
-3.85271	SLC18A1	NM_001142325
-4.25053	SLC25A48	ENST00000274513
-2.17353	SLC6A14	NM_007231
-3.13319	SPATA9	NM_031952
-2.37867	STAMBPL1	NM_020799
-6.52116	SULT1C4	NM_006588
-3.2457	SULT6B1	NM_001032377
-2.14658	SUSD4	NM_017982
-2.2798	TAS2R7	NM_023919
-2.05829	TMEM200C	NM_001080209
-2.01971	TMEM30C	NR_028357
-2.71271	TRAF3IP3	NM_025228
-2.23411	TSPAN18	NM_130783
-2.21809	TSPAN32	NM_139022
-2.03469	TTC23L	NM_144725
-2.60921	UXT	ENST00000376964
-2.04229	XAGE5	NM_130775
-3.69399	XLOC_005143
-3.42114	ZG16	NM_152338
-2.24892	ZNF618	NM_133374

## Sheet: CNOT6L DOWN FC2 NCI-H520
CNOT6L KD, DOWNREGULATED (FC 2.0), NCI-H520 cells
FC 2.0	Gene name	Accession
-2.14281	ACSBG1	ENST00000258873
-2.15058	ADAMTS6	NM_197941
-2.44296	AFAP1L1	NM_152406
-4.02829	ALOX15B	NM_001141
-2.4929	ANKRD20A9P	NR_027995
-2.42134	ATP10A	ENST00000389967
-2.41868	BMP5	NM_021073
-4.46602	BPESC1	NR_026783
-3.13572	BTBD18	NM_001145101
-2.91047	C20orf71	NM_178466
-2.02244	C4BPB	NM_000716
-2.95965	C4orf6	NM_005750
-2.06829	C5orf42	NM_023073
-2.79337	C6orf201	NM_001085401
-3.02643	C8orf80	NM_001010906
-2.42356	C9orf144	NR_024481
-2.12315	CAMKMT	NM_024766
-7.47207	CCNC	BC026272
-2.25353	CD180	NM_005582
-2.24016	CD99P1	NR_033381
-3.80225	CDHR4	NM_001007540
-3.21027	CHRNA9	NM_017581
-2.22846	CHRNE	NM_000080
-2.20712	CLEC1A	NM_016511
-3.41862	CLEC5A	NM_013252
-3.28195	CMAHP	NR_002174
-2.61652	COL12A1	NM_004370
-2.63874	DNAH17	ENST00000464366
-4.14506	EDDM3B	NM_022360
-2.71415	EFCAB1	NM_024593
-2.99196	FABP4	NM_001442
-3.49602	FHAD1	ENST00000483120
-2.36374	FLJ37644	AK056229
-3.5948	FLJ38122	AK095441
-2.03935	FLJ39739	AK097058
-2.37023	GABRA4	NM_000809
-2.23402	GALNT9	NM_021808
-2.44447	GLDN	NM_181789
-2.32458	GLYATL1P4	XM_001717627
-2.6348	GPR65	NM_003608
-3.90808	GRID1	NM_017551
-2.38792	GSTTP2	NR_003082
-2.30907	GUCA1B	NM_002098
-2.01885	HAAO	NM_012205
-2.61752	IFIT2	NM_001547
-5.15731	KCNC2	NM_139136
-2.00202	KCNQ2	AK293727
-2.97448	KIR2DL5A	NM_020535
-2.14497	KLK4	NM_004917
-2.62566	KLK9	NM_012315
-4.26668	KRT79	NM_175834
-2.3352	KRTAP10-12	NM_198699
-3.52267	LILRB4	NM_006847
-2.94741	LOC100128107	AK123720
-2.01506	LOC100128278	XR_110306
-2.51316	LOC100128402	AK124574
-3.09366	LOC100130701	XM_001715398
-2.71261	LOC100131101	AK127068
-2.76566	LOC100131599	AK126221
-2.31926	LOC100131662	AK127156
-15.6346	LOC100509860	XM_003119816
-2.10794	LOC285370	NR_027102
-2.58888	LOC348021	NR_026852
-3.12609	LOC388630	NM_001194986
-4.13639	LOC400940	NR_026833
-5.32845	LOC541471	NR_015395
-3.17328	LSAMP-AS1	NR_015391
-2.12141	MESTIT1	NR_004382
-5.41104	METTL21C	NM_001010977
-2.07562	MGC12916	NR_026880
-3.11679	MKL2	ENST00000389126
-2.65523	NOS3	NM_000603
-2.85495	OASL	NM_003733
-2.10905	OR51E1	NM_152430
-2.18522	OSCAR	NM_206818
-3.79673	PCDHB16	NM_020957
-2.61871	PDZD9	NM_173806
-2.30309	PF4	NM_002619
-2.1091	PLN	NM_002667
-4.41332	PPAN-P2RY11	NM_001040664
-2.18474	PUS7L	NM_031292
-2.10759	RAB33B	NM_031296
-2.6403	RASGRF1	NM_002891
-2.05878	RCAN3	ENST00000374395
-3.08996	RDH16	NM_003708
-2.10749	REM1	NM_014012
-7.31886	RIMS1	ENST00000370419
-2.26164	RN18S1	NR_003286
-3.51648	S100A1	NM_006271
-2.90223	SCRT1	NM_031309
-2.14115	SDCBP2	NM_080489
-2.65515	SEC16B	NM_033127
-2.08585	SERP2	ENST00000474333
-3.0185	SLC14A1	NM_001146037
-2.08025	SLC17A2	NM_005835
-3.97847	SLC18A1	NM_001142325
-2.1089	SLC24A3	NM_020689
-4.8608	SLC25A48	ENST00000274513
-2.16845	SLED1	NR_003542
-2.81122	SPATA9	NM_031952
-3.13061	STAP1	NM_012108
-4.98258	SULT1C4	NM_006588
-2.58772	SULT6B1	NM_001032377
-2.85288	TARM1	NM_001135686
-2.6913	TAS2R7	NM_023919
-2.91187	TMPRSS11B	NM_182502
-2.09194	TNFRSF13B	NM_012452
-2.26794	TRHDE	NM_013381
-2.49986	TTC23L	NM_144725
-2.18619	WHAMMP3	NR_003521
-2.01898	XLOC_001394
-2.4898	XLOC_005143
-3.70306	ZG16	NM_152338
-2.57556	ZNF880	ENST00000344085

## Sheet: CNOT7 DOWN FC2 NCI-H520
CNOT7 KD, DOWNREGULATED GENES (FC 2.0), NCI-H520 cells
FC 2.0	Gene name	Accession
-2.79118	AAA1	NR_033665
-2.28368	ACSBG1	ENST00000258873
-2.16854	AFAP1L1	NM_152406
-2.0098	AGXT2	NM_031900
-3.71883	ALOX15B	NM_001141
-2.26865	ANKRD34B	NM_001004441
-2.93157	ARMC4	NM_018076
-2.27268	ASTN1	NM_004319
-2.5578	ATP10A	ENST00000389967
-2.35439	BMP5	NM_021073
-4.4018	BPESC1	NR_026783
-3.7501	BTBD18	NM_001145101
-2.07374	BTBD8	NM_183242
-2.33166	C20orf71	NM_178466
-2.60009	C21orf54	NR_024102
-2.91686	C3P1	NR_027300
-2.22583	C4BPB	NM_000716
-2.60414	C4orf6	NM_005750
-3.03124	C6orf201	NM_001085401
-2.34309	C7orf63	NM_001039706
-2.15625	C7orf69	NM_025031
-3.30542	C7orf72	NM_001161834
-3.56256	C8orf80	NM_001010906
-2.73517	C9orf144	NR_024481
-2.22099	CAGE1	NM_001170692
-7.51693	CCNC	BC026272
-2.56715	CD180	NM_005582
-2.23972	CD99P1	NR_033381
-3.19924	CDHR4	NM_001007540
-3.47942	CHRNA9	NM_017581
-2.39026	CLEC1A	NM_016511
-3.68425	CLEC5A	NM_013252
-2.91638	CMAHP	NR_002174
-2.40976	COL12A1	NM_004370
-2.69384	CXCL10	NM_001565
-2.33825	DIO2	NM_001242502
-2.86517	DNAH17	ENST00000464366
-4.27197	EDDM3B	NM_022360
-2.89422	EFCAB1	NM_024593
-2.13514	ELSPBP1	NM_022142
-2.77282	F2RL2	NM_004101
-2.61779	FABP4	NM_001442
-2.40473	FAM150B	NM_001002919
-2.1447	FAM65B	NM_014722
-3.82338	FHAD1	ENST00000483120
-2.32845	FLJ37644	AK056229
-3.75822	FLJ38122	AK095441
-2.92865	FLJ39061	XR_108418
-2.60704	GABRA4	NM_000809
-2.68338	GALNT9	NM_021808
-2.65638	GLYATL1P4	XM_001717627
-2.18793	GPR12	NM_005288
-2.8501	GPR65	NM_003608
-3.76835	GRID1	NM_017551
-3.56412	GSTTP2	NR_003082
-2.62566	IFIT2	NM_001547
-2.27662	IL2RA	NM_000417
-5.57083	KCNC2	NM_139136
-2.02108	KCNC2 NM_139137	NM_139137
-2.5226	KIR2DL5A	NM_020535
-2.72449	KLK9	NM_012315
-4.6345	KRT79	NM_175834
-2.24311	KRTAP10-12	NM_198699
-3.58039	LILRB4	NM_006847
-2.3243	LMOD3	NM_198271
-2.89018	LOC100128107	AK123720
-2.25142	LOC100128402	AK124574
-2.11606	LOC100129055	NR_024524
-2.14886	LOC100129900	AF109190
-3.27	LOC100130701	XM_001715398
-2.30027	LOC100131101	AK127068
-2.08135	LOC100131662	AK127156
-2.00782	LOC100133207	XR_110242
-2.2426	LOC100133311	NR_038831
-15.8502	LOC100509860	XM_003119816
-2.33632	LOC150622	NR_026832
-2.09325	LOC157273	NR_040039
-3.07077	LOC283856	NR_027078
-2.28334	LOC285370	NR_027102
-3.17772	LOC348021	NR_026852
-2.13166	LOC388630	NM_001194986
-4.88098	LOC400940	NR_026833
-5.33981	LOC541471	NR_015395
-2.16569	LOC650794	BX648740
-3.98039	LSAMP-AS1	NR_015391
-2.13779	LTBP3	ENST00000525443
-2.00662	MEIS1	ENST00000409517
-5.56846	METTL21C	NM_001010977
-2.93231	MKL2	ENST00000389126
-2.77202	MS4A13	NM_001012417
-2.11064	MT1DP	NR_003658
-2.70508	NOS3	NM_000603
-2.52358	OASL	NM_003733
-2.33433	OR13G1	NM_001005487
-2.28216	OR51E1	NM_152430
-2.35873	OSCAR	NM_206818
-3.76483	PCDHB16	NM_020957
-2.76243	PDZD9	NM_173806
-2.27638	PF4	NM_002619
-2.34488	PLN	NM_002667
-4.47587	PPAN-P2RY11	NM_001040664
-2.93213	PRR16	NM_016644
-3.61298	RASGRF1	NM_002891
-2.52009	RBM24	NM_153020
-2.41524	RDH16	NM_003708
-7.88445	RIMS1	ENST00000370419
-2.64854	RN18S1	NR_003286
-2.0486	RN5-8S1	NR_003285
-2.77075	S100A1	NM_006271
-2.00527	S100A7L2	NM_001045479
-2.17533	SCRT1	NM_031309
-2.00398	SDCBP2	NM_080489
-3.175	SEC16B	NM_033127
-3.28125	SLC14A1	NM_001146037
-2.8024	SLC17A2	NM_005835
-3.19786	SLC18A1	NM_001142325
-4.69071	SLC25A48	ENST00000274513
-2.52201	SLED1	NR_003542
-3.61742	SPATA9	NM_031952
-2.10204	STAP1	NM_012108
-6.01682	SULT1C4	NM_006588
-2.80909	TARM1	NM_001135686
-2.12291	TARP	NM_001003799
-2.52956	TAS2R7	NM_023919
-2.09369	TDRD5	NM_173533
-2.35633	TMIGD1	NM_206832
-3.46518	TMPRSS11B	NM_182502
-2.29432	TNFRSF13B	NM_012452
-2.79344	TRAF3IP3	NM_025228
-2.43755	TRHDE	NM_013381
-2.49531	TTC23L	NM_144725
-2.42245	WHAMMP3	NR_003521
-2.14353	XLOC_005143
-4.07605	ZG16	NM_152338
-2.29766	ZNF880	ENST00000344085

## Sheet: PARN DOWN FC2 NCI-H520
PARN KD, DOWNREGULATED GENES (FC 2.0), NCI-H520 cells
FC 2.0	Gene name	Accession
-2.04621	AAA1	NR_033665
-2.135	ALOX15B	NM_001141
-2.5272	AMIGO2	NM_181847
-2.80102	ANKRD1	NM_014391
-2.70481	ANKRD60	ENST00000457363
-2.2502	ARMC4	NM_018076
-5.10723	BPESC1	NR_026783
-2.01114	BPNT1	NM_006085
-3.90563	BTBD18	NM_001145101
-2.2108	C14orf23	NR_026731
-3.06905	C3P1	NR_027300
-2.37797	C4BPB	NM_000716
-2.71884	C4orf6	NM_005750
-2.35838	C7orf72	NM_001161834
-3.25552	CASR	NM_001178065
-6.48594	CCNC	BC026272
-2.67629	CHRNA9	NM_017581
-2.17237	CKLF	NM_016951
-2.79281	CLEC1A	NM_016511
-2.89406	CLEC5A	NM_013252
-2.50417	CRYAB	NM_001885
-2.14989	EFCAB1	NM_024593
-3.08664	ELSPBP1	NM_022142
-2.04155	EYA4	NM_004100
-2.0141	F2RL2	NM_004101
-2.9574	FHAD1	ENST00000483120
-3.32707	FLJ38122	AK095441
-2.39683	GALNT9	NM_021808
-2.07809	GPR65	NM_003608
-3.75519	GPX6	NM_182701
-4.60122	GRID1	NM_017551
-3.53198	GSTTP2	NR_003082
-2.00258	IFIT1	NM_001548
-2.06254	IFIT2	NM_001547
-5.41536	KCNC2	NM_139136
-2.15217	KCNIP2	NM_173197
-2.24854	KLK9	NM_012315
-4.45769	KRT79	NM_175834
-2.08187	LOC100130451	NM_001242575
-2.62117	LOC100130701	XM_001715398
-2.08345	LOC100131101	AK127068
-2.17934	LOC100131599	AK126221
-2.79228	LOC100133207	XR_110242
-3.10524	LOC100507206	NR_038256
-15.056	LOC100509860	XM_003119816
-2.41253	LOC283856	NR_027078
-2.60038	LOC285286	XR_109995
-3.82225	LOC348021	NR_026852
-4.12971	LOC400940	NR_026833
-4.69543	LOC541471	NR_015395
-2.46833	LOC731779	NR_024441
-4.75633	METTL21C	NM_001010977
-3.63772	MKL2	ENST00000389126
-2.70592	OAS1	NM_002534
-2.09703	OR13G1	NM_001005487
-2.55886	OR6Y1	NM_001005189
-3.72328	PCDHB16	NM_020957
-2.00447	PDZD9	NM_173806
-4.11653	PPAN-P2RY11	NM_001040664
-2.86843	PPP1R14A	NM_033256
-2.13897	RASGRF1	NM_002891
-2.62946	REM1	NM_014012
-4.45372	RIMS1	ENST00000370419
-2.00637	SCARA3	NM_182826
-5.01264	SEC16B	NM_033127
-2.46251	SLC14A1	NM_001146037
-2.63243	SLC17A2	NM_005835
-5.46102	SLC18A1	NM_001142325
-2.7468	SLC25A48	ENST00000274513
-2.47889	SLC2A3	NM_006931
-2.29486	SPATA9	NM_031952
-7.26595	SULT1C4	NM_006588
-2.29827	SUSD4	NM_017982
-2.61947	SVEP1	ENST00000374461
-2.16756	TMEM229B	NM_182526
-2.54727	TMPRSS11B	NM_182502
-2.2801	TRAF3IP3	NM_025228
-2.15103	TSPY2	NM_022573
-2.68524	TTC23L	NM_144725
-2.57336	WDFY4	NM_020945
-2.00959	XLOC_002746
-3.0427	XLOC_005143
-2.0946	XLOC_006009
-4.82696	ZG16	NM_152338
-2.11415	ZNF806	XM_002345581

[truncated: 1 more sheets: NOC DOWN FC2 NCI-H520]
