# Supplementary material for: Integrated Deadenylase Genetic Association Network and Transcriptome Analysis in Thoracic Carcinomas
Source: Molecules. 2022 May 12;27(10):3102. doi: 10.3390/molecules27103102 (PMC9145511; doi:10.3390/molecules27103102)
Supplement: Supplementary file 1 [file molecules-27-03102-s001.zip › Table S3.xlsx]

## Sheet: Table S2
Table S3. Upregulated and downregulated trasncripts (FC 2.0) upon silencing of CNOT6, CNOT7, CNOT8, PARN and NOC in HEp-2cells

## Sheet: CNOT6 Hep-2 UP 
CNOT6 KD, UPREGULATED (FC 2.0), HEp-2 cells
FC 2	NAME	Accession Number
9.97228	tcag7.1307	AK125809
8.39621	C14orf153	ENST00000409074
8.13537	PGA3	NM_001079807
6.22386	EXOC3L	NM_178516
5.98006	JAKMIP3	NM_001105521
5.93833	LOC643406	NR_029405
5.90172	MALAT1	NR_002819
5.79281	PFKFB3	NM_004566
5.79267	CDC20B	NM_152623
5.45969	KCNMA1	NM_002247
5.39656	HAR1A	NR_003244
5.35826	ACPT	NM_033068
5.31948	ZNF516	NM_014643
5.318	ALOX15B	NM_001141
5.31615	ZNF431	NM_133473
5.3135	HTR4	NM_001040173
5.2971	DGKB	NM_145695
5.22321	KCNMB2	NM_181361
5.17689	RAMP3	NM_005856
5.0658	TIAM1	NM_003253
4.88077	GIGYF1	NM_022574
4.77077	MON1B	NM_014940
4.76132	AATK	NM_001080395
4.7074	UPK3A	NM_006953
4.68537	SV2C	AB028977
4.68309	TGM3	NM_003245
4.65716	GPSM3	NM_022107
4.61945	NCRNA00185	NR_001544
4.54096	PCDHGA7	NM_032087
4.52833	TDRD10	NM_182499
4.47996	SLC23A3	AK055730
4.46271	NCR2	NM_004828
4.44207	ACBD4	NM_024722
4.42776	C18orf57	AL137361
4.3865	FBRSL1	NM_001142641
4.36851	HTR1A	NM_000524
4.25916	TSPAN18	NM_130783
4.23117	PSORS1C2	NM_014069
4.19276	SOX1	NM_005986
4.19142	RGMA	NM_020211
4.17939	SFTPA1	NM_005411
4.17772	CROCCL2	NR_023386
4.15427	DEFB103A	NM_018661
4.09997	RGS18	NM_130782
4.09139	ANK3	NM_001149
4.02455	CASC2	NR_026941
4.02117	PGR	NM_000926
3.97937	ADAMTS7	NM_014272
3.9655	SPACA5	NM_205856
3.95712	CYCS	NM_018947
3.95306	CHRNE	NM_000080
3.91667	FAM47C	NM_001013736
3.84981	LMO3	NM_018640
3.84716	C20orf56	NR_001558
3.83837	GPC5	NM_004466
3.82289	KCNIP1	NM_001034837
3.81272	CXCR5	NM_032966
3.8001	SPANXN3	NM_001009609
3.75472	PAX4	AF043978
3.74218	TTC23L	NM_144725
3.73955	SBK2	NM_001101401
3.7377	SLC11A2	AF064484
3.73488	MUC16	NM_024690
3.71621	HOXB1	NM_002144
3.7124	LOC100133469	NR_027457
3.69629	C17orf91	NR_028502
3.69191	NUDT22	AK091796
3.69066	F7	NM_000131
3.66	NANOG	NM_024865
3.62859	VNN1	NM_004666
3.62851	ADAMTS13	NM_139027
3.62844	NBPF22P	NR_003719
3.6266	LOC283481	XM_001128325
3.62641	GNG13	NM_016541
3.58866	CDX4	NM_005193
3.52518	MAGEC1	NM_005462
3.52413	CD101	NM_004258
3.51986	LOC100133991	AK097219
3.51393	GNAS	NM_016592
3.46661	RASD2	NM_014310
3.45829	TMEM179	NM_207379
3.45262	APOL6	NM_030641
3.42326	TLR7	NM_016562
3.41659	TEDDM1	NM_172000
3.40624	CYP3A4	NM_017460
3.40265	LHX1	NM_005568
3.39647	FAM83F	NM_138435
3.32262	ATP1A2	NM_000702
3.31119	MARVELD3	NM_052858
3.28105	C9orf117	NM_001012502
3.26069	GATS	NM_178831
3.25939	SLC2A4	NM_001042
3.24789	septin8	NM_001098811
3.20709	DPYD	NM_001160301
3.20354	CA9	NM_001216
3.19372	WFDC9	NM_147198
3.19139	B4GALT7	NM_007255
3.18548	ARHGEF10	BC026965
3.1836	SLC4A1	NM_000342
3.16076	SLITRK6	NM_032229
3.15215	EML2	NM_012155
3.14892	KRTAP1-3	NM_030966
3.12557	TTC30A	NM_152275
3.12342	ZC3H12D	AK090441
3.11261	SSBP2	ENST00000320672
3.10808	PTGIR	NM_000960
3.10799	MRGPRX1	NM_147199
3.10131	FASLG	NM_000639
3.10111	C1orf204	NM_001134233
3.09694	FAM40B	NM_020704
3.09328	C6orf25	NM_025260
3.08623	STH	NM_001007532
3.08602	SIM2	NM_009586
3.06386	ZNF624	NM_020787
3.06369	C20orf112	NM_080616
3.05974	SLC6A1	NM_003042
3.04905	DLX3	NM_005220
3.04656	MED18	NM_017638
3.03753	KCNE1	NM_000219
3.01681	L3MBTL	NM_032107
3.01359	TNFRSF19	NM_018647
3.01319	SPAG8	NM_172312
3.01157	LOC283624	BC035145
2.99543	LOC100132351	XM_002342924
2.97629	ARSG	ENST00000355179
2.94965	GLRA1	NM_000171
2.94108	OLFM2	NM_058164
2.94038	LY9	NM_002348
2.93931	SIRT5	NM_031244
2.93756	ESYT3	NM_031913
2.93389	SCG5	NM_003020
2.91541	TAPBP	ENST00000422616
2.90653	MCTS1	NM_014060
2.89348	FMN2	NM_020066
2.8868	RDH16	NM_003708
2.8852	LOC283665	BC034958
2.8606	TANC2	NM_025185
2.84992	SPEF1	NM_015417
2.83505	ZNF83	NM_018300
2.83242	TNFAIP8L3	NM_207381
2.8099	NEDD8	AK125214
2.79287	MGC13053	XR_079301
2.79235	LOC92249	NR_015353
2.79114	BEST1	NM_004183
2.78953	CEACAM8	NM_001816
2.77155	TREM2	NM_018965
2.76786	MGAM	NM_004668
2.76743	HLA-DPA1	NM_033554
2.75862	ECE2	NM_014693
2.75455	KSR1	NM_014238
2.75382	CC2D1B	NM_032449
2.74352	GLYATL1	NM_080661
2.73792	LOC100132351	XM_002342924
2.73533	HCG4P6	NR_001317
2.723	ZNF257	NM_033468
2.6892	FLJ35390	NR_024416
2.68241	C2orf77	NM_001085447
2.67579	RNF125	NM_017831
2.6706	AHNAK	NM_024060
2.65933	PI16	NM_153370
2.65252	MMP14	NM_004995
2.64707	TMEM45B	NM_138788
2.6377	NPHS1	NM_004646
2.63339	RORC	NM_005060
2.63246	RUNX2	NM_001015051
2.62868	VCX	NM_013452
2.62603	TSSK4	NM_174944
2.62478	NDUFA4L2	NM_020142
2.61995	RFX6	NM_173560
2.61524	SLC16A2	NM_006517
2.61161	OR10H2	NM_013939
2.60547	BMP7	NM_001719
2.59667	LOC100291647	XM_002346252
2.59375	PPFIA4	NM_015053
2.57841	MEI1	NM_152513
2.57647	LOC100129395	XR_078529
2.57357	AAGAB	NM_024666
2.57001	LOC100128893	XM_001715305
2.5681	IL1B	NM_000576
2.56524	GARNL3	AK095679
2.56393	TJP3	NM_014428
2.56087	FLJ45244	BM559653
2.55062	ABAT	NM_000663
2.54357	RNF8	NM_003958
2.5341	ANKRD20A2	NM_001012421
2.53316	AQP5	NM_001651
2.53263	GTSF1	NM_144594
2.52379	LOC339803	AK023856
2.51322	NEAT1	NR_028272
2.50613	TIFA	NM_052864
2.49962	KIAA1751	NM_001080484
2.4984	HERC2P4	NR_002827
2.49633	BAIAP3	NM_003933
2.4961	HESX1	NM_003865
2.4857	PIGZ	NM_025163
2.4821	LOC730101	NR_024403
2.47575	STK19	NM_032454
2.47003	R3HDM2	NM_014925
2.46053	SEC14L1	NM_001143998
2.45888	GPATCH3	NM_022078
2.45733	KRTAP1-3	NM_030966
2.45562	FAM65B	NM_014722
2.45334	GNAZ	NM_002073
2.45292	SYTL1	NM_032872
2.44172	CREB3L3	NM_032607
2.43785	CSF2	NM_000758
2.43076	GLIPR1L2	NM_152436
2.42968	LOC728175	ENST00000317596
2.42676	CNGA3	NM_001298
2.42488	ZNF337	NM_015655
2.42464	SLC6A9	NM_201649
2.42411	VWA5B1	NM_001039500
2.41612	PRKY	NR_028062
2.40909	LOC399900	XR_079290
2.40801	LOC100293882	XM_002346331
2.40464	CAPS	NM_004058
2.40357	MTMR8	NM_017677
2.39829	INADL	NM_176877
2.39672	HAL	NM_002108
2.39665	KLK5	NM_012427
2.39441	CASP8	NM_033358
2.39192	FAM47E	NM_001136570
2.39002	ROPN1L	NM_031916
2.38509	SPRED2	NM_181784
2.35835	TEP1	NM_007110
2.3562	UGT2B11	NM_001073
2.35143	GLYATL2	NM_145016
2.34759	ARG2	NM_001172
2.34732	LCE1D	NM_178352
2.34556	LAPTM5	NM_006762
2.3367	KIAA1407	NM_020817
2.33628	DCBLD1	NM_173674
2.33424	PDE5A	NM_033430
2.33336	ST3GAL3	NM_174963
2.33281	DCUN1D2	NM_001014283
2.33217	PURG	NM_013357
2.33203	MMP1	NM_002421
2.327	GM2A	NM_000405
2.32251	RAB11FIP4	NM_032932
2.31143	LOC80054	NR_026887
2.30779	C1orf94	NM_032884
2.30713	SERPINB11	NM_080475
2.30032	ZNF518B	NM_053042
2.29949	RTN3	NM_201430
2.29682	SNRK	AK000231
2.29157	LOC55908	NM_018687
2.28817	DOC2B	NM_003585
2.28793	AMAC1	NM_152462
2.28187	C1orf104	AK125510
2.27974	KNCN	NM_001097611
2.27722	TLCD2	NM_001164407
2.27608	SYN1	NM_133499
2.27497	AMY1C	NM_001008219
2.26978	IL1A	NM_000575
2.26004	ANKRD44	NM_153697
2.25593	CLEC2D	NM_013269
2.25551	OR2A9P	NR_002157
2.25006	GSDMA	NM_178171
2.22788	ARHGEF10	BC026965
2.22601	LBP	NM_004139
2.22085	LOC100130920	AK093639
2.21727	FBXO36	NM_174899
2.21612	FNDC1	NM_032532
2.21093	RNF39	NM_025236
2.20466	DEFB105B	NM_001040703
2.20031	C22orf31	NM_015370
2.19827	C19orf36	NM_001031735
2.1979	XPR1	NM_004736
2.19763	SEC31B	NM_015490
2.19668	C21orf29	NM_144991
2.18577	MAPK13	NM_002754
2.1836	TTC19	NM_017775
2.17639	SLC34A3	NM_080877
2.1763	PAQR6	NM_024897
2.17147	C15orf38	NM_182616
2.171	COL13A1	NM_005203
2.17052	SULF1	NM_015170
2.17018	DSEL	NM_032160
2.16926	IL29	NM_172140
2.16054	MYCL1	NM_005376
2.15863	MORN1	NM_024848
2.1552	CLYBL	NM_206808
2.1543	MALAT1	AF001542
2.14848	C3orf50	NR_021485
2.14568	EFEMP2	NM_016938
2.14455	ZNF146	NM_007145
2.14355	ALDH1L2	NM_001034173
2.13711	IQCH	NM_022784
2.13674	ZNF785	NM_152458
2.1332	C21orf99	NR_026916
2.13304	DNAH17	NM_173628
2.12742	MGC16384	NR_026666
2.12461	GRIN3A	NM_133445
2.12276	LOC732162	XR_037752
2.12255	VPS41	ENST00000310301
2.12251	EXOC3L2	NM_138568
2.12197	KCNIP4	NM_001035003
2.12146	H6PD	NM_004285
2.11838	FAM71E2	NM_001145402
2.1153	LOC572558	NR_015423
2.1132	RAVER1	NM_133452
2.11287	CCT6B	NM_006584
2.11129	SERPINB3	NM_006919
2.10956	COX18	NM_173827
2.10862	GRIN1	NM_007327
2.10592	XKR3	NM_175878
2.10531	SYNPO2L	NM_024875
2.10504	IRX6	NM_024335
2.10409	TMCC1	NM_001017395
2.10322	CBFA2T3	NM_005187
2.10221	MXRA5	NM_015419
2.09734	MCOLN3	NM_018298
2.09563	TRMT2B	NM_024917
2.09014	QTRT1	NM_031209
2.08809	CXCL3	NM_002090
2.08374	GALNT6	NM_007210
2.08309	CTSO	NM_001334
2.08187	CYP7B1	NM_004820
2.08085	OR51G1	NM_001005237
2.0798	RAPGEF3	NM_006105
2.07853	SPRR2C	NR_003062
2.0774	LOC100133280	XM_002342513
2.06768	SERPINB4	NM_002974
2.06381	PIP5K1A	NM_003557
2.06325	SLC27A1	NM_198580
2.06083	PAGE2B	NM_001015038
2.05835	LOC100288583	XM_002343463
2.05717	TCHH	NM_007113
2.0568	TMOD4	NM_013353
2.05602	CD300E	NM_181449
2.05565	KIAA1632	NM_020964
2.05318	SHROOM2	NM_001649
2.05095	SIGLEC1	NM_023068
2.04757	COL8A2	NM_005202
2.04366	C6orf134	BC025755
2.04167	ATG16L2	NM_033388
2.03799	ZNF880	NM_001145434
2.03757	CDH15	NM_004933
2.03684	TREM2	NM_018965
2.03184	AMT	NM_000481
2.03128	PRELP	NM_002725
2.03102	PDK4	NM_002612
2.03082	METTL7A	NM_014033
2.02691	LSM11	NM_173491
2.02545	FMN2	NM_020066
2.02361	SPOCD1	NM_144569
2.02338	MALAT1	NR_002819
2.02334	RALGPS1	NM_014636
2.01954	LCT	NM_002299
2.01561	PRKAG1	NM_212461
2.01115	LOC729792	XM_001131329
2.00902	OR7E91P	NR_002185
2.00736	NEAT1	NR_028272
2.00732	BHMT	NM_001713
2.00642	KIAA1656	AB051443
2.00055	LOC286254	AK092751

## Sheet: CNOT7 Hep-2 UP 
CNOT7 KD, UPREGULATED GENES (FC 2.0), HEp-2 cells
FC 2.0	Gene name	Accession
8.24618	DGKZ	NM_003646
6.0963	RAD21L1	NM_001136566
6.08087	MALAT1	NR_002819
5.9417	MYL4	NM_002476
5.71284	JAKMIP3	NM_001105521
5.58154	PFKFB3	NM_004566
5.21032	EXOC3L	NM_178516
5.04439	ALDH1A1	NM_000689
4.99932	UPK3A	NM_006953
4.95862	VN1R1	NM_020633
4.89297	FAM47A	NM_203408
4.88191	CYCS	NM_018947
4.83619	SLITRK2	NM_032539
4.68867	C6orf141	BC036917
4.67599	ALOX15B	NM_001141
4.52435	ARHGAP15	NM_018460
4.51104	TIAM1	NM_003253
4.46593	DNAH11	NM_003777
4.43155	TDRD10	NM_182499
4.42203	HAR1A	NR_003244
4.34517	AATK	NM_001080395
4.33275	GIGYF1	NM_022574
4.32885	KCNMA1	NM_002247
4.31193	GSG1L	NM_144675
4.23648	ZNF441	NM_152355
4.20669	ACPT	NM_033068
4.17257	CASC2	NR_026941
4.1585	CPA1	NM_001868
4.11701	RAMP3	NM_005856
4.10505	KIF5A	NM_004984
4.06107	F7	NM_000131
4.0591	OAS2	NM_016817
4.02434	VNN1	NM_004666
4.011	RGMA	NM_020211
3.99944	MON1B	NM_014940
3.99021	MED18	NM_017638
3.95177	ZMYND17	NM_001024593
3.91045	PAX4	AF043978
3.90977	RASD2	NM_014310
3.84873	ACBD4	NM_024722
3.84515	RASGRP1	NM_005739
3.84116	PSORS1C2	NM_014069
3.79949	FBRSL1	NM_001142641
3.70973	TEP1	NM_007110
3.68776	APOL6	NM_030641
3.65025	GPSM3	NM_022107
3.64163	MAGEC1	NM_005462
3.63334	CROCCL2	NR_023386
3.62566	FAM47C	NM_001013736
3.58926	ADAMTS7	NM_014272
3.48369	KCNE1	NM_000219
3.43946	SLITRK6	NM_032229
3.42144	EML2	NM_012155
3.41737	TMEM179	NM_207379
3.38593	C17orf91	NR_028502
3.37928	GNG13	NM_016541
3.36943	CHRNE	NM_000080
3.36722	ARHGEF10	BC026965
3.3215	LOC100132351	XM_002342924
3.29641	LOC100132006	BX537921
3.29122	ESF1	NM_016649
3.27774	SOX1	NM_005986
3.26775	NCR2	NM_004828
3.25886	LOC284260	BC021928
3.25397	CD84	NM_003874
3.25199	TPD52L3	NM_033516
3.2519	PCDHGA7	NM_032087
3.24238	L3MBTL	NM_032107
3.2199	MCTS1	NM_014060
3.1975	C19orf36	NM_001031735
3.18929	LGALS2	NM_006498
3.18836	ZNF93	NM_031218
3.17178	SIGLEC7	NM_014385
3.16711	SNTN	NM_001080537
3.16631	LOC100288583	XM_002343463
3.14527	SIRT5	NM_031244
3.11149	TNFAIP8L3	NM_207381
3.10548	ZNF154	NM_001085384
3.09891	LOC595101	CR627362
3.09451	APOL3	NM_145641
3.09448	PDLIM2	NM_176871
3.09032	CLN8	NM_018941
3.0831	DLX3	NM_005220
3.07682	DLX5	NM_005221
3.06023	ZNF337	NM_015655
3.03622	SNRK	AK000231
3.02104	MGC16384	NR_026666
3.02084	SPACA5	NM_205856
2.95158	TANC2	NM_025185
2.93528	NUDT22	AK091796
2.92829	LOC100289109	BC002465
2.92221	FASLG	NM_000639
2.92043	HEMK1	NM_016173
2.91057	ATP1A2	NM_000702
2.90997	BEAN	NM_001136106
2.90861	BEST1	NM_004183
2.90095	SLC11A2	AF064484
2.88945	RUNX2	NM_001015051
2.87063	LOXHD1	NM_001145472
2.86799	ABAT	NM_000663
2.85228	FATE1	NM_033085
2.84992	GNAZ	NM_002073
2.84655	SERPINB9	NM_004155
2.82992	LY9	NM_002348
2.8271	MASP1	NM_139125
2.81897	KIAA0754	NM_015038
2.81709	ESYT3	NM_031913
2.81136	TRPM1	NM_002420
2.80602	SBK2	NM_001101401
2.79082	IL10RA	NM_001558
2.78774	PCDH11Y	NM_032973
2.77354	ZC3H12D	AK090441
2.75228	NEDD8	AK125214
2.75215	C6orf25	NM_025260
2.73353	LSM11	NM_173491
2.73143	PIP5K1A	NM_003557
2.71738	CCNA1	NM_003914
2.71291	B4GALT7	NM_007255
2.71153	ARSG	ENST00000355179
2.71	ATP8B2	NM_001005855
2.70867	C22orf31	NM_015370
2.70688	C1orf204	NM_001134233
2.69916	SLC38A10	AK128263
2.69538	TJP3	NM_014428
2.68303	DPYD	NM_001160301
2.68242	METTL7A	NM_014033
2.6798	LOC100129637	NR_024488
2.67502	SULT2A1	NM_003167
2.66124	SLC38A3	NM_006841
2.65532	NANOG	NM_024865
2.65496	GSDMA	NM_178171
2.64671	FAM83F	NM_138435
2.6461	FAM40B	NM_020704
2.62722	FLJ45244	BM559653
2.62483	STRC	NM_153700
2.615	C20orf112	NM_080616
2.61224	ADAMTS13	NM_139027
2.60493	SPON1	NM_006108
2.60456	RNF125	NM_017831
2.59791	C6orf134	BC025755
2.59391	LOC100131554	ENST00000433479
2.58801	GSC	NM_173849
2.58587	POLR3E	AB040885
2.58585	EMB	NM_198449
2.58302	HAPLN2	NM_021817
2.57947	TRIB2	NM_021643
2.56757	ATAD3B	AB033099
2.56485	NEAT1	NR_028272
2.56393	WFDC9	NM_147198
2.5567	ARID2	AK055181
2.55451	TMOD4	NM_013353
2.55126	NCRNA00164	NR_027019
2.5474	RORC	NM_005060
2.54505	TAPBP	ENST00000422616
2.5346	PTGIR	NM_000960
2.53229	RAPGEF3	NM_006105
2.52317	PI16	NM_153370
2.52203	TNFSF15	NM_005118
2.51192	LYRM7	NM_181705
2.50577	KRTAP1-3	NM_030966
2.50445	NBPF22P	NR_003719
2.49729	LPP	ENST00000312675
2.49528	TRIM60	NM_152620
2.48901	GJC3	ENST00000312891
2.48568	C18orf16	NR_026908
2.47521	ZNF785	NM_152458
2.47004	CNGA3	NM_001298
2.46918	H6PD	NM_004285
2.46774	CYP2C18	NM_000772
2.46499	PGR	NM_000926
2.46362	MYCL1	NM_005376
2.46264	GPC5	NM_004466
2.45832	CC2D1B	NM_032449
2.44969	LOC284454	AL832183
2.447	FAM65B	NM_014722
2.44146	SPRED2	NM_181784
2.43981	TMC6	AK021738
2.43892	LOC441245	BC015643
2.43825	SLC2A4	NM_001042
2.43356	HERC2P4	NR_002827
2.42713	LOC100129113	AK094477
2.4191	ITSN1	ENST00000381318
2.41446	LOC100288933	XR_078366
2.4052	CREB3L3	NM_032607
2.40417	RAB11FIP4	NM_032932
2.40408	COX7B2	NM_130902
2.40133	AZGP1P1	BC022382
2.39933	MMP14	NM_004995
2.3956	LOC100291647	XM_002346252
2.39077	GARNL3	AK095679
2.38645	SFRP1	NM_003012
2.38618	ALS2	NM_020919
2.38475	LOC650293	NM_001040071
2.37451	CA9	NM_001216
2.37349	SHROOM2	NM_001649
2.37243	AAGAB	NM_024666
2.36799	PQLC2	AK000327
2.36542	LOC100294403	XM_002347734
2.36164	GOLGA8A	NM_181077
2.36063	KIR3DL3	NM_153443
2.35332	PRDM9	NM_020227
2.35115	GUSBP3	NR_027386
2.35074	GLYATL1	NM_080661
2.34729	CCNB2	AK023404
2.34549	LHX1	NM_005568
2.34462	OR11H12	NM_001013354
2.34458	MORN1	NM_024848
2.34189	PLG	NM_000301
2.34126	STK19	NM_032454
2.33976	AMT	NM_000481
2.33941	ESR1	NM_001122742
2.33566	LOC100129648	AK097637
2.33206	OR13C4	NM_001001919
2.3315	PVR	NM_006505
2.32745	CPLX2	NM_006650
2.32522	SYTL1	NM_032872
2.3228	ARHGEF10	BC026965
2.31849	IGFN1	NM_001164586
2.3163	LOC100289399	XM_002344113
2.31504	C1orf104	AK125510
2.31305	XPR1	NM_004736
2.311	FAM153B	NM_001079529
2.3013	PSKH2	NM_033126
2.29858	LOC349114	NR_026999
2.29418	ZNF83	NM_018300
2.29266	IRX6	NM_024335
2.29119	SEC14L1	NM_001143998
2.28969	C20orf117	AB020696
2.28849	COL13A1	NM_005203
2.27853	DUOX2	NM_014080
2.27766	PLCH2	NM_014638
2.27382	KNCN	NM_001097611
2.26784	OR10R2	NM_001004472
2.26105	KLHL20	BC005253
2.26102	RECQL5	NM_001003716
2.25965	GNAO1	NM_138736
2.25537	CDH16	NM_004062
2.25308	BAIAP3	NM_003933
2.25263	SPDYE8P	NR_003664
2.25203	CDR1	NM_004065
2.25101	OSCAR	NM_206818
2.24947	LOC148413	NR_015434
2.24504	SPAG8	NM_172312
2.24456	RAB6B	NM_016577
2.23656	INADL	NM_176877
2.23427	LAPTM5	NM_006762
2.22964	ANKRD20A2	NM_001012421
2.22866	OXGR1	NM_080818
2.22181	YTHDC1	NM_001031732
2.22148	SNED1	NM_001080437
2.22113	C19orf43	BC040846
2.21989	LPAL2	AK125910
2.21227	DCUN1D2	NM_001014283
2.20572	LIMD1	NM_014240
2.20375	SCAI	NM_173690
2.20233	NEAT1	NR_028272
2.20152	OR2A9P	NR_002157
2.19451	ATP6V1B1	NM_001692
2.19213	C15orf28	NR_026808
2.1797	AMZ1	NM_133463
2.17547	ALDH1L2	NM_001034173
2.16395	P11	NM_006025
2.16363	LGALS12	NM_033101
2.16272	GGA1	NM_001001561
2.16168	FAM98B	ENST00000305752
2.16132	SCG5	NM_003020
2.15501	PKNOX2	NM_022062
2.15487	TTC33	AF130073
2.15409	COLQ	NM_080538
2.1536	LIPE	NM_005357
2.1517	LOC399900	XR_079290
2.14952	MAPK13	NM_002754
2.14637	DOC2B	NM_003585
2.14572	TLCD2	NM_001164407
2.14429	SLC38A11	NM_173512
2.14288	ADAMTSL4	AK023606
2.14281	LOC643401	BC039509
2.14249	PAQR6	NM_024897
2.13869	CEP152	NM_014985
2.13838	TTC28	NM_001145418
2.13836	SLC7A9	NM_014270
2.13468	LOC80054	NR_026887
2.13453	LOC100293882	XM_002346331
2.12976	BMP15	NM_005448
2.12933	MGC13053	XR_079301
2.12735	ARG2	NM_001172
2.12633	SLC25A37	AY032628
2.12581	ANPEP	NM_001150
2.12559	C3orf20	NM_032137
2.12165	IGLON5	NM_001101372
2.12064	KIAA1462	NM_020848
2.11968	COX18	NM_173827
2.11469	CDRT4	NM_173622
2.11418	NPHS1	NM_004646
2.11178	PDK4	NM_002612
2.11061	LOC728927	ENST00000423484
2.10795	LOC100131564	AL832786
2.10444	TIFA	NM_052864
2.10402	C8orf38	AK074467
2.09915	MLXIPL	NM_032951
2.09638	LOC729602	XM_002344140
2.09614	CALB1	NM_004929
2.09566	SLC4A1	NM_000342
2.09471	RRP7B	AK098201
2.09224	CCDC102B	NM_024781
2.08639	LCE1D	NM_178352
2.0837	CAPS	NM_004058
2.08341	PDE5A	NM_033430
2.08228	IKZF3	ENST00000488188
2.08146	MAGEB1	NM_002363
2.08113	GOLGA8F	NM_001012452
2.07866	MTMR8	NM_017677
2.07604	GRAMD2	NM_001012642
2.07517	CX3CR1	NM_001337
2.0727	SAA3P	NR_026576
2.07102	LOC572558	NR_015423
2.06951	SPDYE2	NM_001031618
2.06676	MCOLN3	NM_018298
2.06424	HNF4G	NM_004133
2.06252	GLRA1	NM_000171
2.05847	LOC729652	XR_040488
2.05641	NPHS2	NM_014625
2.05583	CHRNA2	NM_000742
2.05508	LOC283665	BC034958
2.05128	WFIKKN2	NM_175575
2.0508	IL1A	NM_000575
2.04667	MTHFR	NM_005957
2.04437	GOLGA6A	NM_001038640
2.04114	IL8	NM_000584
2.03835	DKFZp547J222	AL512720
2.0374	LCP1	NM_002298
2.03262	GON4L	AK026693
2.02928	INE1	NR_024616
2.02891	LOC100133991	AK097219
2.02766	CTSO	NM_001334
2.02691	TAS2R50	NM_176890
2.0223	LOC729059	XR_042045
2.02181	TTC30A	NM_152275
2.02146	ARMCX4	NR_028407
2.02017	RPL37	ENST00000274242
2.01993	GM2A	NM_000405
2.01938	PCDH12	NM_016580
2.0168	PPP2R2C	NM_020416
2.01569	CXorf23	NM_198279
2.01536	ABRA	NM_139166
2.01462	ALS2CR8	NM_024744
2.01411	RTN3	NM_201430
2.01032	LOC728153	AK021965
2.00852	TRMT2B	NM_024917
2.00555	PPFIA4	NM_015053
2.00401	SPRR2C	NR_003062
2.00013	TMSB4Y	NM_004202

## Sheet: CNOT8 Hep-2 UP
CNOT8 KD, UPREGULATED GENES (FC 2.0), HEp-2 cells
FC 2.0	Gene name	Accession
10.8523	CRYBA1	NM_005208
7.28744	C18orf55	NM_014177
5.56838	PLEKHA5	AB051473
5.42175	CCR8	NM_005201
5.12073	C21orf94	NR_027246
5.10338	TSHR	NM_000369
5.09323	ZNF560	NM_152476
5.07448	MALAT1	NR_002819
4.84579	PRM2	NM_002762
4.71007	GRIN2A	NM_000833
4.69375	PDZRN3	NM_015009
4.62645	OMG	NM_002544
4.57314	NRXN1	NM_004801
4.55544	RIMS1	NM_014989
4.55423	KCNC1	NM_004976
4.41339	PAPPA2	AF342990
4.40939	KCND2	NM_012281
4.40377	NUDT10	NM_153183
4.31251	TCAM1	NR_002947
4.28105	LRRC27	NM_030626
4.25499	CCIN	NM_005893
4.24905	SOSTDC1	NM_015464
4.21686	NRAP	NM_198060
4.20765	EPHA7	NM_004440
4.1961	TMPRSS2	NM_005656
4.15036	PPP1R2P9	NR_002191
4.12899	LIX1	NM_153234
4.09153	PZP	NM_002864
4.06378	ZFP57	NM_001109809
4.01393	CCDC67	NM_181645
4.0061	FAM123C	NM_152698
3.99588	RGL4	NM_153615
3.98983	LRRC43	NM_152759
3.94078	SLC2A2	NM_000340
3.93996	NKX2-3	NM_145285
3.92864	TSPAN33	NM_178562
3.89641	SOHLH2	NM_017826
3.87127	FGF5	NM_004464
3.85957	PRDM9	NM_020227
3.8595	PCDH12	NM_016580
3.85644	C14orf119	NM_017924
3.8493	TM7SF4	NM_030788
3.7927	INHBA	ENST00000242208
3.73925	SERPINC1	NM_000488
3.70292	TF	AK126941
3.69456	CXCL6	NM_002993
3.69159	FMO4	NM_002022
3.67834	EDAR	NM_022336
3.6747	TIMELESS	NM_003920
3.64654	GEN1	NM_182625
3.63765	PYGM	NM_005609
3.61589	IL2	NM_000586
3.61442	KRT40	NM_182497
3.60076	NCF4	NM_000631
3.59816	TMEM213	NM_001085429
3.59771	WDR17	NM_170710
3.56306	LOC100131195	AK097743
3.56062	KCNA1	NM_000217
3.54763	ROS1	NM_002944
3.5434	ST6GALNAC2	NM_006456
3.53688	HPSE2	NM_021828
3.53442	FRAT1	NM_005479
3.51587	INADL	NM_176877
3.5146	LOC100287520	XM_002343089
3.48796	NEDD8	AK125214
3.48595	ANKS1B	NM_152788
3.48125	UHRF1BP1	NM_017754
3.47217	ELAVL2	NM_004432
3.46298	CYCS	NM_018947
3.46133	ZNF285A	NM_152354
3.44545	TSPAN2	NM_005725
3.43609	LOC100129648	AK097637
3.43069	CRTAC1	NM_018058
3.41155	LOC283481	XM_001128325
3.39551	CDRT4	NM_173622
3.38664	FLI1	NM_002017
3.36148	EBF1	NM_024007
3.35178	ESYT3	NM_031913
3.30791	LOC100129449	AF130063
3.3048	CASR	NM_000388
3.30424	IZUMO1	NM_182575
3.2921	KCNH5	NM_172376
3.27872	DLC1	NM_182643
3.27089	TANC2	NM_025185
3.26351	EFCAB6	NM_022785
3.26044	GDF6	NM_001001557
3.23947	AGBL3	AK023045
3.19664	SPEF1	NM_015417
3.17524	DPPA2	NM_138815
3.17134	NR2E3	NM_014249
3.16654	RNF180	NM_178532
3.16365	SIRT5	NM_031244
3.14505	DMD	NM_004023
3.14418	CCDC62	NM_032573
3.13591	PLD3	BX648310
3.13237	FLJ42393	NR_024413
3.10414	JAKMIP1	NM_144720
3.09936	GJC3	NM_181538
3.09377	MRAP	NM_178817
3.08653	CYP4A11	L04751
3.08595	FUT9	NM_006581
3.08337	ZNF586	BC027922
3.08264	SIGLECP3	NR_002804
3.07202	STOML3	NM_145286
3.0647	MGC16384	NR_026666
3.03657	MYL3	NM_000258
3.01552	INSM2	NM_032594
2.99715	ALDOB	NM_000035
2.98205	IMP5	NM_175882
2.97339	ATP2B2	NM_001001331
2.97048	NOX4	NM_016931
2.9686	BCL6B	NM_181844
2.96809	ZNF337	NM_015655
2.95467	L3MBTL	NM_032107
2.95105	LOC100288583	XM_002343463
2.94896	LOC728003	XR_015720
2.94147	DEFB126	NM_030931
2.93275	ATP9B	NM_198531
2.93071	ROPN1L	NM_031916
2.92494	KIAA1632	NM_020964
2.91057	MYOC	NM_000261
2.91018	AXIN2	NM_004655
2.90408	CALB1	NM_004929
2.90186	ST8SIA4	NM_175052
2.89774	MYH13	NM_003802
2.89275	ZBBX	NM_024687
2.89036	SIAH3	NM_198849
2.88948	B3GAT1	NM_054025
2.87424	GLIPR1L2	NM_152436
2.86909	ARHGEF10	BC026965
2.86267	IGSF11	NM_152538
2.85792	C8orf51	NR_026785
2.85348	C15orf43	NM_152448
2.83233	SLC38A10	AK128263
2.83127	CNOT6L	NM_144571
2.81338	LOC100131564	AL832786
2.8072	ESM1	NM_007036
2.8061	CABP2	NM_016366
2.7996	MGC21881	NR_015363
2.79657	KIAA0408	NM_014702
2.79584	PAQR6	NM_024897
2.79189	ADAM5P	NR_001448
2.78575	RADIL	NM_018059
2.78365	OLAH	NM_001039702
2.76354	SNRK	AK000231
2.74831	AKT3	NM_005465
2.73088	IL22	NM_020525
2.73081	ZNF256	NM_005773
2.71685	GPC5	NM_004466
2.71623	RAB6B	NM_016577
2.71425	PHF12	NM_020889
2.70734	C8orf38	AK074467
2.70564	LOC100289230	XM_002342559
2.69509	C10orf81	NM_024889
2.68931	RORC	NM_005060
2.68653	SPAG8	NM_172312
2.68337	C1QB	NM_000491
2.68203	MCTS1	NM_014060
2.66625	TMOD4	NM_013353
2.66479	ADCY1	NM_021116
2.65714	ADAMTS19	NM_133638
2.65486	SHF	AK123658
2.65401	TMEM26	NM_178505
2.64674	MRGPRX1	NM_147199
2.6434	LPP	ENST00000312675
2.64282	ATP1A2	NM_000702
2.64223	CCL28	NM_148672
2.63911	TDRD1	AF285606
2.63274	ABCA9	NM_080283
2.62685	LOC100132351	XM_002342924
2.62347	HSD3B1	NM_000862
2.62345	ALOX12	NM_000697
2.61966	LOC284801	XM_001714287
2.6189	C1orf104	AK125510
2.61284	LOC100190986	NR_024456
2.61191	NOL4	NM_003787
2.59972	ADCY5	NM_183357
2.59504	VNN1	NM_004666
2.59032	IGFBPL1	AK131521
2.5812	GIMAP8	NM_175571
2.57592	HS6ST1	NM_004807
2.5742	ZSCAN4	NM_152677
2.56731	PIK3R1	NM_181523
2.564	CLN8	NM_018941
2.55756	HAND2	NM_021973
2.55743	LOC284440	NR_026956
2.54865	RECQL5	NM_001003716
2.544	LOC100129113	AK094477
2.54153	STK19	NM_032454
2.53643	SPRED2	NM_181784
2.52897	KRTAP9-4	NM_033191
2.52599	MBL2	NM_000242
2.52438	ITLN2	NM_080878
2.51378	GUSBP3	NR_027386
2.50849	LSM11	NM_173491
2.50451	SLC45A1	NM_001080397
2.50082	HAVCR2	NM_032782
2.49997	HTR1A	NM_000524
2.49458	KIAA0754	NM_015038
2.49089	HCG4P6	AK056727
2.49024	PDE1C	NM_005020
2.48262	JAKMIP2	ENST00000265272
2.48081	USP2	NM_171997
2.47476	LTBP2	NM_000428
2.46488	LOC388882	XR_042117
2.46094	HAPLN4	NM_023002
2.45798	IRX6	NM_024335
2.45607	C14orf174	NM_001010860
2.4552	HNF4A	NM_001030004
2.45193	ZC3H12D	AK090441
2.44943	PLXNC1	ENST00000258526
2.44188	COLQ	NM_080538
2.43787	LOC730101	NR_024403
2.43409	KCNK13	NM_022054
2.43294	CT47B1	NM_001145718
2.4284	AMT	NM_000481
2.42153	KCTD18	AK055884
2.41979	FLCN	AL831885
2.41974	DSCR10	NR_027695
2.41239	TTTY2	NR_001536
2.41164	ARID2	AK055181
2.40647	SLC18A1	NM_003053
2.40542	C1orf204	NM_001134233
2.40444	SFRP1	NM_003012
2.40024	PPP1R1C	NM_001080545
2.39943	OR8U1	NM_001005204
2.39753	SPESP1	NM_145658
2.39558	SLC39A4	AK056900
2.38501	TMEM84	NR_026949
2.38104	MORN1	NM_024848
2.37958	LOC148413	NR_015434
2.3791	TAS2R50	NM_176890
2.36773	SATB2	AK025127
2.35614	LOC284454	AL832183
2.35112	GC	NM_000583
2.34785	SLC4A4	NM_003759
2.34561	GYPA	NM_002099
2.33767	TAPBP	ENST00000422616
2.33063	SLC14A2	AK074236
2.32308	C3orf15	NM_033364
2.31761	LOC100132351	XM_002342924
2.31502	CORIN	NM_006587
2.31465	ANKRD20A2	NM_001012421
2.31462	HFM1	NM_001017975
2.31016	C19orf75	NM_173635
2.30813	STRC	NM_153700
2.30348	CIITA	NM_000246
2.29955	RP11-165H20.1	NR_003928
2.29898	LOC283624	BC035145
2.29408	LOC730102	BX538051
2.29375	LOC100133130	AF130105
2.28077	ATP8A2	NM_016529
2.28029	CAMSAP1	NM_015447
2.28009	HEMK1	NM_016173
2.2742	AQP6	NM_001652
2.27058	C15orf28	NR_026808
2.26932	PTGS1	NM_000962
2.2687	GARNL3	AK095679
2.26814	PMCHL1	NR_003921
2.26689	CSAD	NM_015989
2.26326	CG012	AL049782
2.25954	FAM40B	NM_020704
2.25598	C9orf43	NM_152786
2.25474	GNMT	NM_018960
2.24835	NEAT1	NR_028272
2.24613	PI15	NM_015886
2.24472	TMC6	AK021738
2.24377	HOPX	NM_139211
2.24266	ATXN7	NM_000333
2.23726	KIAA1407	NM_020817
2.23198	PDGFRA	NM_006206
2.22875	CA12	ENST00000178638
2.22689	PDE7B	NM_018945
2.22609	LOC80054	NR_026887
2.22576	ADAMTSL4	AK023606
2.22298	ZBP1	NM_030776
2.21739	COQ9	AK075438
2.21482	TAS2R16	NM_016945
2.20321	TAS2R42	NM_181429
2.20001	CASP8	NM_033358
2.18764	LOC100132006	BX537921
2.18717	NHEDC1	NM_139173
2.18656	LOC441245	BC015643
2.1864	ROBO4	NM_019055
2.18525	APOL6	NM_030641
2.18361	RBM14	NM_006328
2.17934	HESX1	NM_003865
2.17753	SGK269	NM_024776
2.17619	LOC643401	BC039509
2.17384	TCN1	NM_001062
2.15977	CIRBP	NR_023312
2.15294	SLC26A9	NM_052934
2.15274	KNDC1	AK074179
2.1524	DKFZp547J222	AL512720
2.15023	H6PD	NM_004285
2.15	SPATA8	NM_173499
2.14716	CCNB2	AK023404
2.14206	ACAP1	AK126509
2.13947	FAM98B	ENST00000305752
2.13877	CECR6	NM_031890
2.1387	ZFYVE9	NM_007323
2.1372	TXK	NM_003328
2.13364	EML2	NM_012155
2.13086	BAIAP3	NM_003933
2.12538	HAPLN2	NM_021817
2.12514	PNMAL1	NM_018215
2.12191	CIRBP	NR_023312
2.12056	ARSG	ENST00000355179
2.11881	PPP1R3E	NR_026862
2.11858	KLHL20	BC005253
2.11553	FLJ42627	NR_024492
2.10992	GRINL1A	AK074767
2.10978	CYP4F8	NM_007253
2.10819	HNF4G	NM_004133
2.10448	TWIST1	NM_000474
2.1032	C2orf83	NM_020161
2.10287	SLC10A7	NM_032128
2.09464	FLJ23834	NM_152750
2.09256	GPR132	NM_013345
2.09161	CCL13	NM_005408
2.09125	PPARGC1A	NM_013261
2.0879	TTC28	NM_001145418
2.08734	THSD7B	NM_001080427
2.07786	ZNF146	NM_007145
2.07772	TJP3	NM_014428
2.07743	GGA1	NM_001001561
2.07519	MIAT	NR_003491
2.07433	CLIP3	NM_015526
2.07317	CSN1S2A	NR_003720
2.06669	CSHL1	NM_022581
2.06655	GPC6	NM_005708
2.0614	NRBP2	NM_178564
2.06011	LRIT2	NM_001017924
2.05964	ATAD3B	AB033099
2.05886	CATSPER2	NM_172097
2.05809	ZNF799	NM_001080821
2.05674	ZNF785	NM_152458
2.05492	PROL1	NM_021225
2.05478	LAMA3	NM_198129
2.05193	KIAA1109	NM_015312
2.04917	TDRD9	NM_153046
2.04607	KRTCAP3	NM_173853
2.04593	IVD	NM_002225
2.0457	C6orf134	BC025755
2.04355	PIGZ	NM_025163
2.04354	SLC38A11	NM_173512
2.04236	FABP3	BG336702
2.04145	SLCO1B1	NM_006446
2.03482	LOC595101	CR627362
2.03236	LOC100289109	BC002465
2.03142	HSPA12B	NM_052970
2.02147	C6orf26	NM_001039651
2.01936	NEFL	NM_006158
2.01708	LOC729059	XR_042045
2.01522	MAGED1	NM_001005333
2.01481	ZYG11B	NM_024646
2.01456	NFASC	NM_001005389
2.00911	CLEC2D	NM_013269
2.00722	ATM	NM_000051
2.00556	ATRNL1	NM_207303

## Sheet: PARN Hep-2 UP
PARN KD, UPREGULATED GENES (FC 2.0), HEp-2 cells
FC 2.0	Gene name	Accession
2.215	AAGAB	NM_024666
2.996	AATK	NM_001080395
2.254	ABAT	NM_000663
3.562	ACBD4	NM_024722
4.059	ACPT	NM_033068
3.073	ACSBG1	NM_015162
2.367	ADAMTS13	NM_139027
2.217	ADAMTS7	NM_014272
3.59	ALOX15B	NM_001141
2.025	AMT	NM_000481
2.072	ANKRD20A2	NM_001012421
2.258	ANPEP	NM_001150
3.82	APOL6	NM_030641]
2.261	AQP5	NM_001651
2.393	ARHGEF10	BC026965
2.571	ATAD3B	AB033099
3.04	ATP1A2	NM_000702
2.571	ATP8B2	NM_001005855
2.092	B4GALT7	NM_007255
2.164	BAIAP3	NM_003933
2.32	BEAN	NM_001136106
2.466	BEST1	NM_004183
2.104	BMP8B	NM_001720
2.253	BTBD8	NM_183242
3.139	C11orf71	NM_019021
2.008	C17orf91	NR_028502
2.578	C19orf43	BC040846
2.356	C1orf104	AK125510
2.568	C1orf204	NM_001134233
2.242	C1orf216	NM_152374
2.223	C20orf112	NM_080616
2.541	C6orf134	BC025755
2.213	C9orf43	NM_152786
2.963	CA9	NM_001216
2.061	CAPS	NM_004058
2.113	CASC2	NR_026941
2.781	CASP8	NM_033358
2.493	CC2D1B	NM_032449
4.58	CCDC69	NM_015621
2.3	CCT6B	NM_006584
2.399	CDRT4	NM_173622
2.292	CEACAM8	NM_001816
2.066	CEP152	NM_014985
3.795	CHRNE	NM_000080
2.019	CLIP3	NM_015526
2.159	CLN8	NM_018941
2.078	COL13A1	NM_005203
2.008	COL8A1	ENST00000261037
2.008	COX18	NM_173827
4.375	CROCCL2	NR_023386
2.256	CTSO	NM_001334
2.376	CX3CR1	NM_001337
2.051	CXorf23	NM_198279
4.204	CYCS	NM_018947
2.169	DCUN1D2	NM_001014283
2.324	DPYD	NM_001160301
7.977	EFHC2	NM_025184
3.148	EML2	NM_012155
2.843	ESYT3	NM_031913
4.867	EXOC3L	NM_178516
3.17	FAM129C	NM_173544
2.439	FAM40B	NM_020704
2.085	FAM47C	NM_001013736
2.727	FAM71D	NM_173526
2.469	FAM83F	NM_138435
2.872	FBRSL1	NM_001142641
2.003	FBXO36	NM_174899
2.06	FGFBP2	NM_031950
2.165	FTSJD1	NM_018348
2.039	GARNL3	AK095679
2.811	GATS	NM_178831
2.087	GDNF	NM_000514
3.301	GIGYF1	NM_022574
2.283	GLRA1	NM_000171
2.101	GM2A	NM_000405
2.259	GNAO1	NM_138736
3.458	GNG13	NM_016541
2.997	GPC5	NM_004466
3.216	GPSM3	NM_022107
2.432	GRAPL	NM_001129778
3.296	GSDMA	NM_178171
2.18	GUCA1B	NM_002098
2.347	GUCY1B3	NM_000857
2.52	H6PD	NM_004285
2.415	HAO2	NM_001005783
4.018	HAR1A	NR_003244
2.104	HCG4P6	NR_001317
2.121	HERC2P4	NR_002827
2.204	HESX1	NM_003865
2.755	HLA-DPA1	NM_033554
2.198	HNF4G	NM_004133
2.464	HOXA6	NM_024014
3.013	HTR1F	NM_000866
2.486	IFT80	NM_020800
2.058	IL1A	NM_000575
2.077	IL1B	NM_000576
2.254	IL1RAP	NM_002182
6.608	JAKMIP3	NM_001105521
4.16	KCNMA1	NM_002247
2.051	KIAA1407	NM_020817
4.665	KIAA1751	NM_001080484
2.332	KNCN	NM_001097611
2.875	L3MBTL	NM_032107
2.025	LENG8	NM_052925
3.358	LGI4	NM_139284
2.346	LHX1	NM_005568
2.171	LIMD1	NM_014240
2.384	LOC100128893	XM_001715305
2.006	LOC100129395	XR_078529
2.154	LOC100132006	BX537921
3.332	LOC100132351	XM_002342924
2.435	LOC100288583	XM_002343463
2.529	LOC100293532	XM_002346047
2.696	LOC285827	AK126097
2.307	LOC389857	XM_001717451
2.169	LOC595101	CR627362
2.189	LOC643387	NR_026923
2.633	LOC643401	BC039509
2.085	LOC730101	NR_024403
2.149	LPP	ENST00000312675
2.94	LSM11	NM_173491
2.359	LY6G5C	NM_025262
4.97	MALAT1	NR_002819
2.058	MCOLN3	NM_018298
2.451	MCTS1	NM_014060
2.718	METTL7A	NM_014033
2.314	MGC16384	NR_026666
3.12	MON1B	NM_014940
3.293	NCR2	NM_004828
2.125	NEAT1	NR_028272
2.717	NEDD8	AK125214
2.282	NRBP2	NM_178564
10.573	NSUN7	NM_024677
2.882	NUDT22	AK091796
2.012	PCDH11Y	NM_032973
3.387	PCDHGA7	NM_032087
2.083	PDE5A	NM_033430
2.007	PEX5	NM_000319
4.883	PFKFB3	NM_004566
2.114	PGR	NM_000926
2.176	PIP5K1A	NM_003557
2.157	PPAPDC3	NM_032728
2.103	PPFIA4	NM_015053
2.029	PPP1R8	NM_138558
2.423	PRKAG1	NM_212461
2.04	PRKY	NR_028062
2.394	PSORS1C2	NM_014069
2.369	PTGIR	NM_000960
2.216	QTRT1	NM_031209
2.029	RAB6B	NM_016577
3.933	RAMP3	NM_005856
2.21	RAPGEF3	NM_006105
2.421	RDH16	NM_003708
4.646	RGMA	NM_020211
2.124	RNF125	NM_017831
2.141	ROBO4	NM_019055
2.096	ROPN1L	NM_031916
3.238	RORC	NM_005060
2.145	SAA1	NM_000331
2.013	SAA2	NM_030754
2.436	SAMSN1	NM_022136
2.439	SBK2	NM_001101401
2.06	SCARNA17	NR_003003
2.272	SEC14L1	NM_001143998
2.132	SEC31B	NM_015490
3.798	SERPINB3	NM_006919
3.724	SERPINB4	NM_002974
3.256	SIRT5	NM_031244
2.547	SLC11A2	AF064484
2.042	SLC25A30	NM_001010875
2.992	SLC2A4	NM_001042
2.735	SOX1	NM_005986
2.605	SPACA5	NM_205856
3.644	SPAG11B	NM_016512
2.162	SPAG8	NM_172312
2.755	SPRED2	NM_181784
2.25	STK19	NM_032454
2.045	STRC	NM_153700
2.002	SULF1	NM_015170
2.673	TAPBP	ENST00000422616
4.07	TDRD10	NM_182499
2.675	TEX14	NM_031272
3.467	TIAM1	NM_003253
2.524	TIFA	NM_052864
2.26	TLCD2	NM_001164407
2.073	TMC6	AK021738
2.537	TMCC1	NM_001017395
2.292	TMCC2	NM_014858
2.147	TMEM179	NM_207379
2.516	TMOD4	NM_013353
2.104	TNFAIP6	NM_007115
2.362	TNIP3	NM_024873
2.19	TNRC6C	NM_018996
2.196	TRBV27	AK093303
2.224	TRIB2	NM_021643
2.003	TRMT2B	NM_024917
2.173	TSPAN32	NM_139022
2.002	TTC19	NM_017775
2.201	TTC23	NM_001040655
2.048	TTC30A	NM_152275
2.046	TXNDC6	NM_178130
2.747	UPK3A	NM_006953
4.82	VNN1	NM_004666
2.099	WASL	NM_003941
3.717	WBSCR28	NM_182504
2.679	WFDC9	NM_147198
2.679	XPR1	NM_004736
2.068	YAP1	NM_006106
2.893	ZC3H12D	AK090441
2.05	ZIC2	NM_007129
2.026	ZNF146	NM_007145
2.773	ZNF337	NM_015655
2.067	ZNF451	NM_015555

## Sheet: NOC Hep-2 UP
NOC KD, UPREGULATED GENES (FC 2.0), HEp-2 cells
FC 2.0	Gene name	Accession
3.262	SEPT8	NM_001098811
2.218	ADCY1	NM_021116
2.24778	ADRBK2	NM_005160
2.519	AEBP1	NM_001129
2.31219	AMAC1	NM_152462
2.09922	ANKRD20A2	NM_001012421
3.33066	ANO1	NM_018043
2.1278	AQP5	NM_001651
2.01055	ARID2	AK055181
2.64321	ATG9B	NM_173681
2.28327	ATP5E	ENST00000243997
7.15968	ATP6V1E2	NM_080653
2.42088	AVIL	NM_006576
2.26109	AZGP1P1	BC022382
2.965	C12orf30	NM_024953
2.3904	C14orf53	NR_024338
2.1443	C18orf2	AF295728
2.18407	C19orf36	NM_001031735
2.37717	C1orf173	NM_001002912
2.45481	C20orf112	NM_080616
2.6725	C20orf197	NM_173644
3.45089	C20orf85	NM_178456
2.17582	C3orf20	NM_032137
5.66488	C4orf22	NM_152770
2.75699	CAND2	NM_012298
2.32693	CCDC27	NM_152492
2.31881	CECR6	NM_031890
2.96457	CHI3L2	NM_001025199
3.36644	CLDN5	NM_003277
2.75015	CNIH3	NM_152495
2.01821	CNOT6L	NM_144571
7.00895	CPSF6	NM_007007
3.12382	CRCT1	NM_019060
3.11813	CRISP1	NM_001131
3.1362	CRYBG3	NM_153605
2.10342	DAPK1	NM_004938
2.0533	DKFZP586B0319	AL050097
2.49313	DLC1	NM_182643
2.98616	DNASE2B	NM_021233
8.95639	DPPA3	NM_199286
2.28519	DST	NM_015548
2.35827	DUOX2	NM_014080
2.82762	EFS	NM_005864
4.49616	ENTHD1	NM_152512
2.34115	FAM65B	NM_014722
3.64601	FBF1	NM_001080542
2.46963	FGF5	NM_004464
3.05821	FKBP6	NM_003602
2.21016	FN1	NM_054034
2.43733	GABRG2	NM_000816
2.32068	GLIPR1L2	NM_152436
3.33493	GLT1D1	NM_144669
3.70064	GNAS	NM_016592
3.20929	GPR144	NM_001161808
3.63563	GRM3	NM_000840
4.11799	HAVCR1	NM_012206
2.28865	HERC6	NM_017912
3.62486	HIGD1B	NM_016438
3.93408	HTR1F	NM_000866
2.71579	IGFBPL1	AK131521
2.824	ITGA9	NM_002207
3.84069	KBTBD12	NM_207335
3.92644	KCNE1	NM_000219
6.01399	KCNE2	NM_172201
4.85103	KIAA1217	NM_019590
2.28224	KIAA1632	NM_020964
2.17618	KIAA1656	AB051443
2.49698	KRT37	NM_003770
3.87982	LCE1E	NM_178353
2.0543	LOC100128392	XM_001723572
2.74851	LOC100129038	AF130116
2.15347	LOC100129648	AK097637
2.0148	LOC100130920	AK093639
2.63207	LOC100169752	NR_023362
2.48443	LOC100291647	XM_002346252
2.05133	LOC100292909	XM_002345507
2.79376	LOC100294275	ENST00000307137
2.23566	LOC254559	NR_015411
2.46836	LOC388588	NM_001163724
3.32357	LOC643406	NR_029405
2.66133	LOC643837	AK096570
2.71069	LOC729683	XR_040516
2.07599	LPAR1	NM_057159
2.0238	LRRC8B	NM_015350
2.00059	LRTM2	NM_001039029
4.09423	MARVELD3	NM_052858
2.48601	MDGA1	NM_153487
2.11145	MRAP	NM_178817
2.2633	MTMR8	NM_017677
3.7425	NEDD8	AK125214
2.30298	NFE2L3	NM_004289
6.45461	NMRAL1	NM_020677
2.30302	NR2E3	NM_014249
2.06612	OPRL1	NM_182647
2.71745	OR11H12	NM_001013354
2.1596	PCDH10	NM_020815
2.22452	PHF7	NM_173341
4.96645	PKD2L2	NM_014386
2.6324	PNPLA1	NM_001145717
4.83386	POU1F1	NM_000306
2.13393	PPP2R2D	BU681302
3.52397	PPP4R1L	NR_003505
2.18263	PYCARD	NM_013258
2.07464	RASAL3	NM_022904
2.53767	RASGRF1	NM_002891
2.0506	RASGRF2	NM_006909
2.97174	RBMY1E	NM_001006118
2.38407	RGS7	NM_002924
2.12505	RSPH10B	NM_173565
3.70257	SCAND2	NR_004859
2.25418	SCGB2A1	NM_002407
2.92373	SERPINA3	NM_001085
5.1398	SERPINA5	NM_000624
2.32312	SERPINE1	BU618641
3.48162	SETMAR	NM_006515
2.04115	SIRT5	NM_031244
2.11649	SLC18A3	NM_003055
2.04937	SLC25A30	NM_001010875
2.76064	SLC2A4	NM_001042
2.38237	SNED1	NM_001080437
2.19095	SYTL1	NM_032872
2.91158	TAGAP	NM_054114
2.68834	TAPBP	ENST00000422616
7.83297	TBX18	NM_001080508
2.45539	TJP3	NM_014428
2.47814	TMOD4	NM_013353
2.29022	TNAP	AF463496
3.84551	TTC23	NM_001040655
3.96287	TTC29	NM_031956
2.20011	TTC33	AF130073
3.4731	VNN1	NM_004666
2.80842	ZFP57	NM_001109809
2.03295	ZFYVE9	NM_007323
2.60822	ZNF20	NM_021143
2.18999	ZNF518B	NM_053042
2.96156	ZNF812	ENST00000457674

## Sheet: CNOT6 Hep-2 DOWN 
CNOT6 KD, DOWNREGULATED (FC 2.0), HEp-2 cells
FC 2	NAME	Accession Number
-2.84488	SEPT9	NM_006640
-3.32415	ABCB4	NM_018850
-2.39879	ACOT12	NM_130767
-2.87	ACSS1	NM_032501
-2.31955	ADAMTS2	NM_021599
-2.39335	ADAMTS9	NM_182920
-4.94566	AIF1	NM_004847
-5.14804	AK5	NM_174858
-2.19866	AKAP13	NM_006738
-2.06152	ALPP	NM_001632
-2.61887	ANK3	NM_020987
-2.21314	ANKRD36BL1	NR_026844
-3.96835	ANKRD62	ENST00000314074
-2.39484	AP1S1	NM_001283
-2.96297	APCS	NM_001639
-2.0405	ARHGDIA	NM_004309
-2.22922	ASZ1	NM_130768
-3.09049	ATCAY	NM_033064
-2.12569	ATP8A2	ENST00000381655
-2.07381	BAX	NM_138763
-3.09858	BCL6B	NM_181844
-3.26084	BET3L	NM_001139444
-2.71225	BMF	NM_001003940
-2.17523	BMP8B	NM_001720
-2.08571	BMX	NM_001721
-2.04478	BRUNOL6	NM_052840
-2.21403	C10orf79	NM_025145
-2.22995	C11orf86	NM_001136485
-2.19365	C12orf56	NM_001099676
-2.91366	C15orf37	NR_028330
-2.09208	C15orf50	NR_026764
-2.94089	C17orf96	NM_001130677
-3.56932	C1orf131	AK055124
-4.87338	C1orf194	NM_001122961
-4.99872	C1orf64	NM_178840
-2.13097	C21orf121	NR_027273
-2.15018	C21orf74	AY077696
-4.25376	C22orf24	NM_015372
-2.26236	C2orf84	NM_001040710
-2.01469	C8orf83	NR_015339
-2.50208	C9orf70	NR_026663
-2.66748	CAPN13	NM_144575
-3.8039	CASC4	NM_138423
-3.73679	CCDC135	NM_032269
-2.63438	CCDC71	NM_022903
-2.31955	CCL5	NM_002985
-2.03344	CCR3	NM_001837
-2.5053	CD1C	NM_001765
-4.49261	CD86	NM_006889
-2.39925	CDC42EP5	NM_145057
-5.70904	CEACAM21	NM_033543
-2.19319	CLEC4E	NM_014358
-2.72807	CLRN1	NM_174878
-2.73663	CMIP	NM_198390
-2.8057	COG6	NM_001145079
-2.65663	COL25A1	NM_198721
-2.13306	COMP	NM_000095
-3.76128	COX6A2	NM_005205
-2.22341	CRIP1	NM_001311
-2.17869	CRISPLD2	NM_031476
-10.3465	CXorf1	NM_004709
-2.51224	CXorf51	NM_001144064
-2.24708	DCHS2	NM_017639
-2.59055	DKFZp566H0824	AL050271
-3.2201	DNAH8	NM_001371
-2.13134	DNAJC21	NM_194283
-2.13541	DSC3	NM_024423
-2.65232	ELAVL3	NM_032281
-2.00923	ELF5	NM_198381
-2.21662	EMB	NM_198449
-2.09582	EMD	NM_000117
-2.15517	EPC1	NM_025209
-3.60373	ERP27	NM_152321
-2.07493	ESF1	NM_016649
-2.80797	FAM133A	NM_173698
-2.44827	FAM151A	NM_176782
-2.93058	FAM22A	NM_001099338
-2.43443	FAM49A	NM_030797
-2.14581	FAM71F1	NM_032599
-2.33239	FAM92A3	NR_003612
-2.83027	FCN2	NM_004108
-2.86076	FLJ22184	ENST00000327607
-3.85461	FLJ90680	XR_041669
-2.27968	FOXQ1	NM_033260
-2.03773	GABRG1	NM_173536
-4.97197	GALNTL2	NM_054110
-2.00117	GBP1	NM_002053
-2.4654	GPC3	NM_004484
-4.17031	GPR115	NM_153838
-3.48266	GPR153	NM_207370
-2.41021	GPR35	NM_005301
-2.31289	HCN4	NM_005477
-2.24099	HEATR7B1	ENST00000396517
-2.06247	HES7	NM_032580
-3.08501	HIST2H2AA4	NM_001040874
-10.3277	HS6ST3	NM_153456
-3.884	HSP90AB6P	AY956767
-2.31589	HTRA3	NM_053044
-2.46971	HYAL4	NM_012269
-2.24246	IBSP	NM_004967
-2.335	ID2	NM_002166
-2.52399	IFI27	NM_005532
-2.34521	IFI6	NM_022873
-2.45454	IFITM5	NM_001025295
-2.4698	IL7R	NM_002185
-2.23756	INTS4L1	NR_027393
-4.06206	IRF5	NM_002200
-2.27497	ISG15	NM_005101
-4.66491	ITGA9	ENST00000264741
-2.65764	KBTBD3	NM_198439
-2.46003	KIAA1210	NM_020721
-2.47349	KIF5C	NM_004522
-4.31721	KRT222	NM_152349
-2.06921	KRT77	NM_175078
-3.45428	LAYN	NM_178834
-2.93574	LCE3C	NM_178434
-2.18984	LCE5A	NM_178438
-2.22946	LILRA5	NM_181985
-2.41644	LMNB1	NM_005573
-2.00838	LOC100129637	NR_024488
-2.12114	LOC100131504	XM_002345868
-2.49338	LOC100190938	NR_024462
-2.13681	LOC100190986	NR_024456
-2.50779	LOC100287521	XM_002343283
-3.16542	LOC100291560	XM_002345604
-2.0048	LOC199899	BC040309
-4.64825	LOC285733	NR_015397
-2.07733	LOC340888	XR_018726
-2.96585	LOC390213	XM_001721422
-3.22528	LOC440461	NR_027283
-2.12332	LOC642031	BC013284
-5.46775	LOC728460	XM_001128581
-2.06291	LOC729817	XR_078227
-3.15448	LRRC15	NM_130830
-2.63687	LRRC2	NM_024512
-2.41848	MAMDC2	NM_153267
-4.67258	MAP6	NM_033063
-2.73998	MEX3D	NM_203304
-2.16122	MGC29506	NM_016459
-2.25354	MLL	NM_005933
-2.17668	MLL3	NM_170606
-4.44545	MLLT4	NM_005936
-2.07932	MYH6	NM_002471
-2.14088	MYLK2	NM_033118
-2.99521	MYO16	NM_015011
-2.3798	MYST3	NM_006766
-2.77994	NCR3	NM_147130
-6.56567	NCRNA00202	NR_026795
-2.25426	NDST3	NM_004784
-2.85706	NPAS3	NM_173159
-4.23714	NR6A1	ENST00000487099
-3.09033	NRG2	NM_004883
-2.2754	NSD1	NM_022455
-3.68181	NTN1	NM_004822
-2.44255	OBP2B	NM_014581
-4.79975	OR2T8	NM_001005522
-3.81356	OR6Y1	NM_001005189
-2.32631	OSTbeta	NM_178859
-2.82186	OTUD7A	NM_130901
-2.32898	PAIP2B	NM_020459
-2.3932	PALM3	NM_001145028
-2.03853	PAX6	NM_000280
-4.83801	PCBP3	NM_020528
-2.82738	PECAM1	NM_000442
-2.03606	PHF15	NM_015288
-2.25446	PHYHIPL	AB058699
-2.07775	PLAC9	ENST00000372263
-6.97049	PLCL1	NM_006226
-2.57402	PLCL1	NM_006226
-2.72028	PLD4	NM_138790
-3.78422	PLXNA4	NM_181775
-2.63539	POLR2A	NM_000937
-2.03622	POU3F3	NM_006236
-3.27416	PPP3R1	NM_000945
-2.83162	PRDM14	NM_024504
-2.14474	PRKACG	NM_002732
-2.14592	PRKDC	NM_006904
-2.23865	PRR24	NM_178511
-2.82642	PRR7	NM_030567
-2.00459	PRSS38	NM_183062
-2.11377	PSD3	NM_015310
-6.1066	REG1P	NR_002714
-2.82676	RFX3	ENST00000382004
-2.18693	RFX4	NM_213594
-2.25355	RNF213	NM_020914
-2.151	RP1-21O18.1	NM_015209
-2.30226	RPA4	NM_013347
-2.56143	RPRM	NM_019845
-2.32454	RSAD2	NM_080657
-2.99646	SCG2	NM_003469
-2.68485	SCN3A	NM_006922
-3.37176	SEMA5B	NM_001031702
-2.62147	SETD5	NM_001080517
-3.03255	SFTPA1	NM_005411
-2.24792	SLC39A4	NM_017767
-2.9574	SLC6A12	NM_003044
-2.42534	SLC6A20	NM_020208
-5.75943	SLC9A3	NM_004174
-2.24801	SMG6	NM_017575
-2.08879	SNAI3	NM_178310
-2.36235	SNTB1	NM_021021
-2.49441	SORBS2	NM_021069
-2.17307	SPPL2B	NM_001077238
-3.13575	SYNPR	NM_144642
-2.35823	TCEANC	AK097032
-2.3104	THBS4	NM_003248
-2.22962	TKTL2	NM_032136
-5.90179	TM4SF20	NM_024795
-3.7931	TMEM132B	NM_052907
-4.07719	TMPRSS11D	NM_004262
-3.17284	TNRC18	NM_001080495
-2.08168	TP63	NM_003722
-3.00339	TPD52L3	NM_033516
-4.04754	TRIM59	NM_173084
-2.66269	TTLL10	NM_153254
-3.61793	TTLL6	NM_173623
-2.15676	TXNIP	NM_006472
-2.11324	UBA7	NM_003335
-2.02467	UBXN7	ENST00000296328
-2.31375	UGT2B10	NM_001075
-3.19426	UNC80	NM_182587
-2.04928	UTS2R	NM_018949
-3.68958	VN1R4	NM_173857
-2.08678	WASF2	NM_006990
-2.04238	WDR63	NM_145172
-3.14959	WDR72	NM_182758
-2.32616	WNK1	NM_018979
-2.19451	WNT5B	NM_030775
-2.5256	WNT6	NM_006522
-2.72495	WNT7B	NM_058238
-2.01504	XAF1	NM_017523
-3.36462	ZC3H7B	NM_017590
-2.26758	ZFPM1	NM_153813
-4.69617	ZMAT1	NM_032441
-2.27002	ZNF385B	NM_152520
-2.07944	ZNF467	NM_207336
-2.16327	ZNF827	NM_178835
-2.25859	ZSCAN4	NM_152677

## Sheet: CNOT7 Hep-2 DOWN 
CNOT7 KD, DOWNREGULATED GENES (FC 2.0), HEp-2 cells
FC 2.0	Gene name	Accession
-2.40119	SEPT9	NM_006640
-10.786	CXorf1	NM_004709
-9.69543	HS6ST3	NM_153456
-6.91199	NCRNA00202	NR_026795
-6.55458	REG1P	NR_002714
-6.35223	TM4SF20	NM_024795
-6.16722	PLCL1	NM_006226
-5.9439	LOC728460	XM_001128581
-5.7976	PCBP3	NM_020528
-5.59231	ZMAT1	NM_032441
-5.42658	SLC9A3	NM_004174
-5.31231	C1orf194	NM_001122961
-5.18046	OR2T8	NM_001005522
-5.16559	GALNTL2	NM_054110
-5.16175	AK5	NM_174858
-5.07744	MAP6	NM_033063
-4.97998	CASC4	NM_138423
-4.89182	SEMA5B	NM_001031702
-4.6881	C22orf24	NM_015372
-4.63762	LOC285733	NR_015397
-4.61129	CEACAM21	NM_033543
-4.52719	TMPRSS11D	NM_004262
-4.49899	IRF5	NM_002200
-4.46248	CAPN13	NM_144575
-4.443	ANKRD62	ENST00000314074
-4.31669	FLJ90680	XR_041669
-4.26609	TMEM132B	NM_052907
-4.20568	DNAH8	NM_001371
-4.15123	ABCB4	NM_018850
-4.05846	VN1R4	NM_173857
-3.98451	C1orf64	NM_178840
-3.94825	LILRA5	NM_181985
-3.91986	KRT222	NM_152349
-3.90741	MLLT4	NM_005936
-3.86607	DCHS2	NM_017639
-3.85716	GPR115	NM_153838
-3.85419	FAM133A	NM_173698
-3.72932	GPC3	NM_004484
-3.67287	HEATR7B1	ENST00000396517
-3.59815	SYNPR	NM_144642
-3.59095	UNC80	NM_182587
-3.5228	WDR72	NM_182758
-3.44492	SCG2	NM_003469
-3.43682	KBTBD3	NM_198439
-3.41623	TPD52L3	NM_033516
-3.41185	LOC390213	XM_001721422
-3.2899	C9orf70	NR_026663
-3.27556	CLSTN2	NM_022131
-3.27316	SLC24A3	NM_020689
-3.23676	COG6	NM_001145079
-3.21322	ZC3H7B	NM_017590
-3.2	FCN2	NM_004108
-3.19536	PRDM14	NM_024504
-3.188	LOC199899	BC040309
-3.17714	C10orf79	NM_025145
-3.16765	TKTL2	NM_032136
-3.15856	SFTPA1	NM_005411
-3.14529	CCDC46	NM_145036
-3.13637	FAM22A	NM_001099338
-3.1271	TTLL10	NM_153254
-3.09791	ADAMTS3	NM_014243
-3.09299	LRRC2	NM_024512
-3.0903	CD86	NM_006889
-3.07581	BET3L	NM_001139444
-3.06455	NTN1	NM_004822
-3.03654	TRIM59	NM_173084
-3.02815	LCE3C	NM_178434
-3.02163	CCDC135	NM_032269
-2.98549	BCL6B	NM_181844
-2.94422	ERP27	NM_152321
-2.94142	HYAL4	NM_012269
-2.93527	SLC22A11	NM_018484
-2.8849	SEMA6D	NM_024966
-2.88436	CMTM1	NM_052999
-2.87195	CNOT7	NM_013354
-2.86208	NEU2	NM_005383
-2.85855	LOC100190938	NR_024462
-2.84268	FCAMR	NM_001122980
-2.83405	KIF5C	NM_004522
-2.82214	CNOT7	NM_054026
-2.81882	JSRP1	NM_144616
-2.76743	OSTbeta	NM_178859
-2.7563	TNRC18	NM_001080495
-2.75129	WNT7B	NM_058238
-2.74076	RPA4	NM_013347
-2.73765	C1orf131	AK055124
-2.73411	CLRN1	NM_174878
-2.72714	TTLL6	NM_173623
-2.72411	ACE2	NM_021804
-2.71529	SFMBT2	NM_001029880
-2.71379	PKDREJ	NM_006071
-2.70939	ITGA9	ENST00000264741
-2.70233	PHYHIPL	AB058699
-2.70056	NRG2	NM_004883
-2.69989	PPP3R1	NM_000945
-2.67514	COX6A2	NM_005205
-2.66463	MYLK2	NM_033118
-2.65271	ZSCAN4	NM_152677
-2.63723	C15orf50	NR_026764
-2.61575	RHOXF2	NM_032498
-2.60476	C2orf84	NM_001040710
-2.60469	C21orf74	AY077696
-2.58618	TXNIP	NM_006472
-2.581	CCDC71	NM_022903
-2.58034	ZNF385B	NM_152520
-2.56334	NR6A1	ENST00000487099
-2.54378	LOC440461	NR_027283
-2.52344	FTMT	NM_177478
-2.52098	DSCR9	BC066653
-2.50407	LOC100131195	AK097743
-2.4767	NDST3	NM_004784
-2.45856	PAIP2B	NM_020459
-2.44765	LOC100127983	XM_001722508
-2.44709	ISG15	NM_005101
-2.44323	FGF11	NM_004112
-2.4415	C10orf93	NM_173572
-2.44034	C15orf37	NR_028330
-2.43651	KRT77	NM_175078
-2.42819	LMNB1	NM_005573
-2.42817	TTC9	NM_015351
-2.42575	KIAA1644	NM_001099294
-2.4222	RSAD2	NM_080657
-2.40921	CCL5	NM_002985
-2.40498	CYP2F1	NM_000774
-2.40442	ITGA9	NM_002207
-2.39019	OR6Y1	NM_001005189
-2.38495	CXCL11	NM_005409
-2.37955	KIAA1210	NM_020721
-2.37735	C11orf64	NR_026946
-2.35903	COMP	NM_000095
-2.34698	ZBTB41	NM_194314
-2.34691	ELF5	NM_198381
-2.33995	TCL6	NR_028288
-2.33348	ADH1A	NM_000667
-2.33343	PTPRB	NM_001109754
-2.33139	LRP2	NM_004525
-2.33065	SLC14A2	AK074236
-2.33021	RHO	NM_000539
-2.32889	FAM49A	NM_030797
-2.3284	SGK269	NM_024776
-2.3222	DNALI1	NM_003462
-2.31885	MGAT4C	NM_013244
-2.29785	CMIP	NM_198390
-2.29765	EPHA4	NM_004438
-2.29414	TMEM225	NM_001013743
-2.29214	PTPRD	NM_002839
-2.29087	CPPED1	NM_018340
-2.28853	SGIP1	NM_032291
-2.2841	PDE4DIP	AB042555
-2.27896	KIAA1661	AB051448
-2.27674	FOLR1	NM_016725
-2.27461	USP27X	NM_001145073
-2.27007	ARHGAP9	NM_032496
-2.26894	OASL	NM_003733
-2.26689	GPR153	NM_207370
-2.25815	ELAVL3	NM_032281
-2.25538	KLF8	NM_001159296
-2.25078	OLFM4	NM_006418
-2.24615	PLA2G2A	NM_000300
-2.24602	CHRNA3	NM_000743
-2.24235	LYPD5	NM_182573
-2.24172	LOC100287521	XM_002343283
-2.2396	NLGN4Y	NM_014893
-2.237	LIN28	NM_024674
-2.23505	CCR3	NM_001837
-2.22969	ACSS1	NM_032501
-2.22261	WDR16	NM_145054
-2.22188	CLDN17	NM_012131
-2.22146	CRIP1	NM_001311
-2.22108	C9orf93	NM_173550
-2.21364	PGAP3	NM_033419
-2.19726	APCS	NM_001639
-2.19699	G6PC	NM_000151
-2.19499	RPRM	NM_019845
-2.19187	IFIT2	NM_001547
-2.18483	ASZ1	NM_130768
-2.18189	LOC254559	NR_015411
-2.17512	LOC219731	AK056703
-2.17218	TACC2	NM_206862
-2.1695	ADAMTS2	NM_021599
-2.16291	SMG6	NM_017575
-2.16031	SLC39A4	NM_017767
-2.15151	PPBPL2	NR_026769
-2.14488	SLC13A3	NM_001011554
-2.14285	MEX3D	NM_203304
-2.13404	B4GALT6	NM_004775
-2.13264	MSLNL	NM_001025190
-2.12626	LASS6	NM_203463
-2.12109	WNK1	NM_018979
-2.1201	APOL3	NM_145641
-2.11451	TPRG1	NM_198485
-2.10794	EBF3	NM_001005463
-2.10749	ASPA	NM_000049
-2.10463	NPAS3	NM_173159
-2.10183	KIAA1755	NM_001029864
-2.09484	C17orf96	NM_001130677
-2.09419	ID4	NM_001546
-2.08739	BAX	NM_138763
-2.08534	IFITM5	NM_001025295
-2.08513	C8orf83	NR_015339
-2.08461	FLJ22184	ENST00000327607
-2.08198	LRRC55	NM_001005210
-2.07959	CXorf27	NM_012274
-2.0755	THBS4	NM_003248
-2.07359	PIP	NM_002652
-2.07263	ATCAY	NM_033064
-2.07115	FMNL3	NM_175736
-2.0705	KIF19	BC026362
-2.06868	LRRC15	NM_130830
-2.06834	CXCL10	NM_001565
-2.06565	CYP2C19	NM_000769
-2.06497	SLC7A14	NM_020949
-2.05514	AP1S1	NM_001283
-2.04148	AIF1	NM_004847
-2.03501	SLC12A3	NM_000339
-2.0273	RP3-527F8.2	BC042469
-2.01388	C11orf86	NM_001136485
-2.01287	DUOXA1	AK056896
-2.01231	PHOX2B	NM_003924
-2.008	NLRP5	NM_153447
-2.00748	LOC338651	NR_021489
-2.00511	INO80D	NM_017759
-2.0051	NTS	NM_006183
-2.00495	HIST2H2AA4	NM_001040874
-2.00317	VWA3B	NM_144992

## Sheet: CNOT8 Hep-2 down
CNOT8 KD, DOWNREGULATED GENES (FC 2.0), HEp-2 cells
FC 2.0	Gene name	Accession
-10.5416	HS6ST3	NM_153456
-10.1751	CXorf1	NM_004709
-6.3866	NCRNA00202	NR_026795
-5.94717	REG1P	NR_002714
-5.72843	TM4SF20	NM_024795
-5.64656	PLCL1	NM_006226
-5.61924	GPR115	NM_153838
-5.56196	MAP6	NM_033063
-5.47517	SLC9A3	NM_004174
-5.40918	SEMA5B	NM_001031702
-5.32094	LOC728460	XM_001128581
-5.22559	ITGA9	ENST00000264741
-5.19795	PCBP3	NM_020528
-5.10993	OR6Y1	NM_001005189
-5.00561	ZMAT1	NM_032441
-4.97639	AK5	NM_174858
-4.84067	C1orf64	NM_178840
-4.71277	C1orf194	NM_001122961
-4.63046	C22orf24	NM_015372
-4.47838	GALNTL2	NM_054110
-4.4772	LOC285733	NR_015397
-4.21981	AIF1	NM_004847
-4.19664	CCDC135	NM_032269
-4.19469	CYP2F1	NM_000774
-4.19127	C15orf50	NR_026764
-4.15425	KRT222	NM_152349
-4.11502	CASC4	NM_138423
-4.08553	OR2T8	NM_001005522
-4.05279	MLLT4	NM_005936
-3.9843	C12orf56	NM_001099676
-3.96396	CAPN13	NM_144575
-3.94679	LCE3C	NM_178434
-3.92162	TMPRSS11D	NM_004262
-3.90108	IRF5	NM_002200
-3.82988	ANKRD62	ENST00000314074
-3.77131	KBTBD3	NM_198439
-3.75898	LRRC15	NM_130830
-3.74309	ELAVL3	NM_032281
-3.73232	FLJ90680	XR_041669
-3.72635	HSP90AB6P	AY956767
-3.68408	NTN1	NM_004822
-3.66258	NR6A1	ENST00000487099
-3.64864	TMEM132B	NM_052907
-3.61818	DNAH8	NM_001371
-3.59744	APCS	NM_001639
-3.56254	CCDC46	NM_145036
-3.56157	ABCB4	NM_018850
-3.55596	MSLNL	NM_001025190
-3.55506	CLSTN2	NM_022131
-3.49067	CD86	NM_006889
-3.47698	LOC100287064	XM_002342492
-3.45833	ERP27	NM_152321
-3.43473	ADAMTS2	NM_021599
-3.35984	C9orf70	NR_026663
-3.34473	ITGA9	NM_002207
-3.34245	CEACAM21	NM_033543
-3.29024	SPATA18	NM_145263
-3.28747	DCHS2	NM_017639
-3.28319	LILRA5	NM_181985
-3.27879	NRG2	NM_004883
-3.2371	POLR2J2	NM_032959
-3.18871	C18orf1	NM_181482
-3.14232	PLD4	NM_138790
-3.13476	HEATR7B1	ENST00000396517
-3.10438	ABAT	NM_000663
-3.08557	CCR3	NM_001837
-3.04306	PLA1A	NM_015900
-3.04068	TNRC18	NM_001080495
-3.03619	WNT7B	NM_058238
-3.01677	PDE6G	NM_002602
-3.00755	LOC100130107	XM_001716672
-3.00357	SLC6A20	NM_020208
-3.00223	WDR72	NM_182758
-2.99844	TRIM59	NM_173084
-2.99574	ASB16	NM_080863
-2.99373	SYNPR	NM_144642
-2.97598	SFTPA1	NM_005411
-2.96395	TTLL6	NM_173623
-2.95368	SUMO1	AL565221
-2.94602	COX6A2	NM_005205
-2.92663	B3GALT2	NM_003783
-2.92526	ATCAY	NM_033064
-2.92042	SLC22A11	NM_018484
-2.9142	PAX6	NM_000280
-2.87318	SPNS2	NM_001124758
-2.86132	FLJ30430	AK054992
-2.86011	LOC100291797	XM_002345610
-2.83989	ZNF853	NM_017560
-2.83752	LOC100288254	ENST00000422043
-2.83639	RAX2	NM_032753
-2.83156	TPD52L3	NM_033516
-2.80922	LOC100291981	XM_002346163
-2.80787	BCL6B	NM_181844
-2.80581	ACOT12	NM_130767
-2.80393	SLC27A1	NM_198580
-2.79924	POM121L8P	NR_024583
-2.79237	LOC390213	XM_001721422
-2.79179	SLC6A12	NM_003044
-2.7855	GBP6	NM_198460
-2.78499	AATK	NM_001080395
-2.77865	ACBD7	NM_001039844
-2.7524	WNT5B	NM_030775
-2.73627	LOC349196	NR_027000
-2.7309	DCHS2	NM_017639
-2.72782	LOC100289383	XM_002344123
-2.7273	FAM47C	NM_001013736
-2.7252	LOC100288366	XM_002343166
-2.72041	CDKAL1	ENST00000378610
-2.71383	LOC440461	NR_027283
-2.71346	PARD6G	NM_032510
-2.70786	ALOX15B	NM_001141
-2.70411	LOC100290496	XM_002348085
-2.70113	PSORS1C2	NM_014069
-2.6914	LOC100289494	XM_002342640
-2.69131	PADI2	NM_007365
-2.68089	ZNF2	NM_021088
-2.67774	LOC100290885	XM_002348055
-2.66827	NDST3	NM_004784
-2.65736	VN1R4	NM_173857
-2.65638	PLA2G2A	NM_000300
-2.65547	PRDM14	NM_024504
-2.64698	SPANXA1	NM_013453
-2.63327	COG6	NM_001145079
-2.62565	THBS4	NM_003248
-2.62356	VSIG1	NM_182607
-2.62305	PLVAP	NM_031310
-2.61852	PMCH	NM_002674
-2.61485	SYTL5	NM_138780
-2.61072	TPRG1	NM_198485
-2.60848	RBMY1B	NM_001006121
-2.60712	FBRSL1	NM_001142641
-2.60414	LPHN3	NM_015236
-2.59656	PPP3R1	NM_000945
-2.59645	PSPH	NM_004577
-2.59129	LOC100134253	XM_001724769
-2.5895	LOC727982	BC047589
-2.58753	FOLR4	NM_001080486
-2.57935	PRDM7	NM_052996
-2.57382	ESF1	NM_016649
-2.57118	CLRN1	NM_174878
-2.5674	C10orf79	NM_025145
-2.56697	C2orf51	NM_152670
-2.56667	RAB36	NM_004914
-2.56565	APBA1	NM_001163
-2.55901	HLA-H	BF845867
-2.55658	CTSZ	NM_001336
-2.54887	DYSF	NM_003494
-2.548	GATC	BC034962
-2.54507	ROBO2	NM_002942
-2.5446	GPR172B	NM_017986
-2.54458	CD300LG	NM_145273
-2.53366	ZDHHC22	NM_174976
-2.52682	TTLL10	NM_153254
-2.52601	CCL2	NM_002982
-2.51926	LOC100286895	XR_078609
-2.51805	ARR3	NM_004312
-2.50699	ADAMTS3	NM_014243
-2.49701	LOC100130456	AK095012
-2.49544	EPHA4	NM_004438
-2.48994	TKTL2	NM_032136
-2.48799	FCRLB	BC067080
-2.48791	CSF3R	NM_172313
-2.48087	COL25A1	NM_198721
-2.48073	INMT	NM_006774
-2.4727	CASS4	NM_020356
-2.46314	SYT6	NM_205848
-2.45959	LRRC2	NM_024512
-2.45721	SLC28A2	NM_004212
-2.45442	LOC257358	NR_026945
-2.4528	ZSCAN10	NM_032805
-2.45124	ZNF713	NM_182633
-2.44376	MYLK2	NM_033118
-2.43793	C18orf23	BC093850
-2.43717	GNRHR2	NR_002328
-2.43704	GPR150	NM_199243
-2.43431	SCG2	NM_003469
-2.43164	GALR3	NM_003614
-2.43001	DHRS9	NM_005771
-2.42969	KIAA1644	NM_001099294
-2.42869	GPC3	NM_004484
-2.42462	DUX4	NM_033178
-2.42333	TNFRSF8	NM_001243
-2.42306	TXNIP	NM_006472
-2.4221	ADAMTS18	NM_199355
-2.41623	IFITM5	NM_001025295
-2.40999	LYPD6B	NM_177964
-2.40829	C1orf38	BC031655
-2.40391	ASTN1	NM_004319
-2.40222	NPM3	NM_006993
-2.39769	ZNF404	NM_001033719
-2.39751	SOAT2	NM_003578
-2.39461	GUCA2A	NM_033553
-2.39138	GAGE7	NM_021123
-2.38383	ADAMTS7	NM_014272
-2.38269	CHRM3	ENST00000255380
-2.3782	OR1D2	NM_002548
-2.37667	UTS2R	NM_018949
-2.37474	CD1C	NM_001765
-2.37409	TMEM200C	NM_001080209
-2.36875	PCDHGA12	NM_032094
-2.35417	FAM71F1	NM_032599
-2.35078	CXorf51	NM_001144064
-2.34165	GPR162	NM_019858
-2.33883	EGR1	NM_001964
-2.32925	SCD5	NM_001037582
-2.32893	LOC100190938	NR_024462
-2.32882	LOC338651	NR_021489
-2.32876	SEMA6D	NM_024966
-2.32839	CSTL1	NM_138283
-2.32206	TDGF1	NM_003212
-2.32135	KIAA1210	NM_020721
-2.31907	HYAL4	NM_012269
-2.30836	LOC100288990	XM_002343673
-2.30798	LARGE	NM_004737
-2.30603	NPAS3	NM_173159
-2.30547	MAP4K1	NM_001042600
-2.30384	CEBPA	NM_004364
-2.29998	LOC650293	NM_001040071
-2.29494	KLK3	AJ310938
-2.29287	KRT31	NM_002277
-2.29112	KIF5C	NM_004522
-2.28699	LOC100132738	XM_001714359
-2.28414	HCN4	NM_005477
-2.28381	PLXDC1	NM_020405
-2.28288	C7orf51	NM_173564
-2.27943	LOC729817	XR_078227
-2.27161	RHOXF2	NM_032498
-2.27133	R3HDM2	NM_014925
-2.27003	CASP8	NM_033355
-2.26928	MAMDC2	NM_153267
-2.26593	GJD4	NM_153368
-2.26073	CYP4A11	NM_000778
-2.25449	PALM3	NM_001145028
-2.25227	ATP6V1C2	NM_001039362
-2.24985	FCAMR	NM_001122980
-2.2492	SEZ6	NM_178860
-2.24873	LOC100133109	XM_001716009
-2.24387	PTPRD	NM_002839
-2.24257	PAIP2B	NM_020459
-2.23612	LCE1D	NM_178352
-2.23541	TIAM1	NM_003253
-2.23403	REXO1L1	NM_172239
-2.23175	TP73	NM_005427
-2.23074	SSX3	NM_175711
-2.22787	MECOM	NM_001164000
-2.22493	SPACA1	NM_030960
-2.2175	NRAP	NM_198060
-2.21197	KIAA1755	NM_001029864
-2.20605	HIST1H4L	NM_003546
-2.20602	CNOT8	NM_004779
-2.18924	SFMBT2	NM_001029880
-2.18751	UBA7	NM_003335
-2.18403	OR1F2P	NR_002169
-2.18035	PTGDR	NM_000953
-2.17985	LOC100287146	XM_002342618
-2.17896	LOC100287521	XM_002343283
-2.17701	CMTM1	NM_052999
-2.17152	LOC100129292	AK128048
-2.1674	MLANA	NM_005511
-2.16096	MAPK8IP1	NM_005456
-2.15995	UGT2B10	NM_001075
-2.15878	DCAF4L2	NM_152418
-2.15365	LOC100289297	XM_002344142
-2.1503	GDEP	NR_026555
-2.14716	CYP2B6	NM_000767
-2.14459	IL1R2	NM_004633
-2.14356	DNAI1	NM_012144
-2.14212	C10orf62	NM_001009997
-2.13863	GABRR3	NM_001105580
-2.13669	GOLGA6A	NM_001038640
-2.13651	ZNF385B	NM_152520
-2.13518	ACSS1	NM_032501
-2.13202	RPA4	NM_013347
-2.12795	C5orf40	NM_001001343
-2.12728	SYCE1L	NM_001129979
-2.12326	CD7	NM_006137
-2.11954	SMG6	NM_017575
-2.11898	KCNK2	NM_001017424
-2.11856	MAGEA8	NM_005364
-2.11244	HIST1H4B	NM_003544
-2.11178	TMEM176A	NM_018487
-2.10975	XAGE1D	NM_133431
-2.10918	SFTPC	NM_003018
-2.10696	CCDC71	NM_022903
-2.10476	RTN3	NM_201430
-2.10255	EYA4	NM_004100
-2.10139	C2orf84	NM_001040710
-2.09588	C15orf37	NR_028330
-2.09371	FES	NM_002005
-2.09347	BBOX1	NM_003986
-2.09139	PHYHIPL	AB058699
-2.09108	LOC642031	BC013284
-2.09098	MYOCD	NM_153604
-2.09084	ITIH3	NM_002217
-2.08838	HFE	NM_139011
-2.08686	LOC100133337	XM_002343495
-2.0865	CBX3	AL568696
-2.08176	IBSP	NM_004967
-2.08169	GPA33	NM_005814
-2.0812	MNT	AF318360
-2.08007	SUSD3	NM_145006
-2.07971	GAL3ST2	NM_022134
-2.0796	UGT2B15	NM_001076
-2.07265	PKN2	NM_006256
-2.06939	TM4SF5	NM_003963
-2.06878	SPATS1	NM_145026
-2.06795	MON1B	NM_014940
-2.06613	ZC3H7B	NM_017590
-2.06563	KY	NM_178554
-2.0643	SLC4A8	NM_004858
-2.05848	PARP10	NM_032789
-2.05602	RGS8	NM_033345
-2.05592	DRD2	NM_000795
-2.05584	LYG2	NM_175735
-2.05203	NPC1L1	NM_013389
-2.05032	CAMK1G	NM_020439
-2.04926	MYO7A	NM_000260
-2.04776	GRIN2D	NM_000836
-2.0462	IKZF2	NM_001079526
-2.04436	C9orf38	AF090921
-2.04313	NLRP5	NM_153447
-2.04234	PRNP	NM_001080122
-2.04108	CHRM1	NM_000738
-2.03978	BET3L	NM_001139444
-2.03483	C9orf71	NM_153237
-2.03389	C9orf93	NM_173550
-2.03291	FOXG1	NM_005249
-2.0323	RFX4	NM_213594
-2.03186	PKDREJ	NM_006071
-2.02939	STAP2	NM_001013841
-2.02883	C17orf96	NM_001130677
-2.0242	MMD2	NM_198403
-2.02349	ESRRG	NM_206594
-2.0229	CCL4	NM_002984
-2.02252	LOC388889	AK026502
-2.02181	CRISPLD2	NM_031476
-2.02108	POU2F3	NM_014352
-2.01498	LOC100289173	XM_002342615
-2.01496	CLEC4E	NM_014358
-2.01445	WFIKKN2	NM_175575
-2.01061	MLL3	NM_170606
-2.01059	CYP4X1	NM_178033
-2.01036	TGM7	NM_052955
-2.0089	LOC652494	ENST00000390613
-2.00659	PMP2	NM_002677
-2.00514	CBLN3	NM_001039771
-2.00484	SGIP1	NM_032291
-2.00446	ELFN1	NM_001128636
-2.00365	ZNF551	BC005868
-2.00267	CHRNA3	NM_000743
-2.00242	FHIT	NM_002012
-2.00222	LOC100128328	XM_001715053

## Sheet: PARN Hep-2 DOWN
PARN KD, DOWNREGULATED GENES (FC 2.0), HEp-2 cells
FC 2.0	Gene name	Accession
-2.0221	SEPT9	NM_006640
-2.1913	A4GNT	NM_016161
-2.04057	AADACL2	NM_207365
-2.0132	AASDH	BC015096
-2.0293	ABCA1	NM_005502
-2.39435	ABCA6	NM_080284
-4.25389	ABCB4	NM_018850
-2.032	ABCC12	NM_033226
-2.00983	ABCC9	NM_020298
-2.0096	ABCD2	NM_005164
-2.03353	ABCG8	NM_022437
-2.0014	ABHD10	NM_018394
-2.296	ABHD2	NM_007011
-2.01863	ACMSD	NM_138326
-2.01668	ACP1	NM_001040649
-2.02767	ACPP	NM_001099
-2.01193	ACSBG1	ENST00000258873
-2.02521	ACSL6	NM_001009185
-2.48049	ACTB	NM_001101
-2.34339	ACTG1	NM_001614
-2.03353	ADAM2	NM_001464
-2.02967	ADAM23	ENST00000264377
-2.07267	ADAM28	NM_014265
-2.0198	ADAM28	NM_021777
-2.02941	ADAM30	NM_021794
-2.01492	ADAM5P	NR_001448
-2.04233	ADAM6	NR_002224
-2.99767	ADAMTS12	NM_030955
-2.58315	ADAMTS2	NM_021599
-2.02954	ADAMTS20	AK023228
-2.00524	ADAMTS20	NM_025003
-4.31546	ADAMTS3	NM_014243
-2.01264	ADAMTS9	NM_182920
-2.02219	ADAMTSL3	NM_207517
-2.2047	ADCY2	NM_020546
-2.03176	ADCY5	NM_183357
-2.02111	ADCY8	NM_001115
-2.04141	ADD2	NM_017482
-2.04071	ADD2	NM_017488
-2.07293	ADH1A	NM_000667
-2.04022	ADH7	NM_000673
-2.04317	ADIG	NM_001018082
-2.55611	ADORA1	NM_000674
-2.03736	ADORA3	NM_000677
-2.04038	ADPRH	NM_001125
-2.08809	ADRA2A	NM_000681
-2.00585	AGTR2	NM_000686
-2.00776	AGXT	AF191687
-2.04727	AGXT2	NM_031900
-4.30728	AIF1	NM_004847
-2.03843	AIPL1	NM_014336
-5.82831	AK5	NM_174858
-2.00763	AKAP14	NM_178813
-2.04279	AKAP4	NM_003886
-2.02572	AKAP6	NM_004274
-2.0076	AKD1	NM_001145128
-2.04347	AKR1D1	NM_005989
-2.03042	AKT3	NM_005465
-2.0107	AKT3	NM_181690
-2.06116	ALB	NM_000477
-2.03782	ALDH1A2	NM_170697
-2	ALDH1L2	NM_001034173
-2.03253	ALDOB	NM_000035
-2.15584	ALG1	NM_019109
-2.26665	ALS2CR12	NM_139163
-2.02861	AMAC1	NM_152462
-2.02785	AMELY	NM_001143
-2.04342	AMICA1	NM_153206
-2.03542	AMOT	NM_133265
-2.02237	AMOT	ENST00000304758
-2.0217	AMPD1	NM_000036
-2.07491	AMPH	NM_001635
-2.0309	ANGPTL1	NM_004673
-2.02961	ANGPTL3	NM_014495
-2.04103	ANGPTL7	NM_021146
-2.02061	ANK3	NM_001149
-2.04144	ANKRD30A	NM_052997
-2.01535	ANKRD30B	NM_001145029
-2.03595	ANKRD60	ENST00000457363
-5.60658	ANKRD62	ENST00000314074
-2.03111	ANKS1B	NM_181670
-2.03102	ANKS1B	NM_152788
-2.02229	ANO1	NM_018043
-2.00634	ANXA13	NM_001003954
-2.01105	APCDD1L	NM_153360
-3.24251	APCS	NM_001639
-2.03182	APLF	NM_173545
-2.10987	APOB	NM_000384
-2.03105	APOBEC1	NM_001644
-2.03164	APOBEC3G	NM_021822
-2.03169	APOD	NM_001647
-2.02824	APOF	NM_001638
-2.03165	APOH	NM_000042
-2.03959	AQP4	NM_001650
-2.03367	ARHGAP15	NM_018460
-2.03005	ARHGAP8	BC059382
-2.02477	ARHGEF6	NM_004840
-2.67718	ARL10	ENST00000310389
-2.02809	ARL11	NM_138450
-2.02925	ARMC3	NM_173081
-2.04028	ARMCX1	NM_016608
-2.29375	ARMCX4	NR_028407
-2.04359	ARPP-21	NM_016300
-2.03354	ARPP-21	NM_001025069
-2.00666	ART3	NM_001179
-2.00113	ASB11	NM_080873
-2.57585	ASB16	NM_080863
-2.02056	ASB17	NM_080868
-2.02498	ASB4	NM_016116
-2.02293	ASMT	NM_004043
-2.04587	ASPA	NM_000049
-2.34644	ASXL3	NM_030632
-4.72466	ATCAY	NM_033064
-2.03819	ATF7IP	AK001001
-2.04688	ATM	BC022307
-2.02767	ATP10A	AB051358
-2.01527	ATP10B	NM_025153
-2.02753	ATP13A5	NM_198505
-2.0419	ATP2B2	NM_001001331
-2.21087	ATP6V1C2	NM_001039362
-2.51143	ATP8A2	ENST00000381655
-2.03168	ATRNL1	NM_207303
-2.02961	ATXN3L	NM_001135995
-2.03179	B3GALNT1	NM_001038628
-2.0223	B3GALT2	NM_003783
-2.03007	B4GALNT3	NM_173593
-2.02448	BAALC	NM_024812
-2.03353	BARX1	NM_021570
-2.60245	BAX	NM_138763
-2.16766	BBOX1	NM_003986
-2.0329	BCL2L14	NM_138722
-3.10498	BCL6B	NM_181844
-2.03644	BCORL2	NR_002923
-2.03375	BEND2	NM_153346
-2.03473	BEX4	NM_001127688
-2.01849	BHMT2	NM_017614
-2.03028	BLNK	NM_013314
-2.02289	BMPER	NM_133468
-2.02642	BMX	NM_001721
-2.04303	BOLL	NM_033030
-2.03074	BPESC1	NR_026783
-2.03031	BPI	NM_001725
-2.0363	BRDT	NM_207189
-2.1352	BSPRY	NM_017688
-2.04236	BTG4	NM_017589
-2.25119	C10orf107	NM_173554
-2.01889	C10orf50	NR_026793
-2.01229	C10orf53	ENST00000374112
-2.02464	C10orf67	NM_153714
-2.00651	C10orf72	NM_144984
-4.21566	C10orf79	NM_025145
-2.01949	C10orf81	NM_024889
-2.53582	C10orf82	ENST00000388884
-2.03267	C10orf96	NM_198515
-2.01142	C11orf1	ENST00000260276
-2.00694	C11orf16	NM_020643
-2.0347	C11orf52	NM_080659
-2.02759	C11orf87	NM_207645
-2.0245	C11orf87	AB096240
-2.02613	C11orf88	NM_207430
-2.02305	C12orf63	NM_198520
-2.0332	C12orf64	XM_002343203
-2.04733	C12orf67	NR_029451
-2.03339	C13orf18	BC032311
-2.03604	C13orf30	NM_182508
-2.39036	C13orf33	NM_032849
-2.0493	C13orf39	NM_001010977
-2.03533	C14orf105	NM_018168
-2.22888	C14orf126	NM_080664
-2.03292	C14orf177	NM_182560
-2.02934	C14orf23	NR_026731
-2.00708	C14orf48	NR_024184
-2.02681	C14orf91	AF113687
-2.20849	C15orf21	NR_022014
-2.00696	C15orf37	NR_028330
-3.1027	C15orf50	NR_026764
-2.02943	C15orf56	NM_001039905
-3.14358	C16orf89	NM_152459
-2.02934	C17orf104	NM_001145080
-2.03424	C17orf57	NM_152347
-2.05832	C17orf64	NM_181707
-2.02946	C18orf2	NR_023925
-2.0379	C18orf20	NR_027245
-2.03713	C18orf26	NM_173629
-2.04172	C18orf34	NM_001105528
-2.03377	C19orf75	NM_173635
-2.02826	C1orf105	NM_139240
-2.00448	C1orf131	AK055124
-2.06156	C1orf150	NM_145278
-2.02814	C1orf157	NR_027902
-2.03304	C1orf168	NM_001004303
-2.03522	C1orf173	NM_001002912
-2.00335	C1orf180	NR_027379
-5.46279	C1orf194	NM_001122961
-5.21553	C1orf64	NM_178840
-2.03588	C1orf65	NM_152610
-2.02685	C1orf81	XR_041455
-2.3438	C1QTNF7	NM_031911
-2.02861	C1QTNF9	NM_178540
-2.0163	C20orf114	NM_033197
-2.04152	C20orf166	NM_178463
-2.03247	C20orf173	NM_001145350
-2.04939	C20orf197	NM_173644
-2.03274	C20orf56	NR_001558
-2.02861	C21orf116	AF130090
-2.0328	C21orf117	BF026882
-2.01392	C21orf128	NR_027243
-2.03175	C21orf131	NR_024090
-2.03631	C21orf54	NR_024102
-2.68687	C21orf74	AY077696
-4.32998	C22orf24	NM_015372
-2.05075	C22orf33	NM_178552
-2.26737	C2orf40	NM_032411
-2.00302	C2orf54	NM_024861
-2.03188	C2orf65	NM_138804
-2.02813	C2orf78	NM_001080474
-2.02561	C2orf88	NM_001042519
-2.04311	C3orf15	NM_033364
-2.02767	C3orf36	NM_025041
-2.03033	C3orf49	NR_026866
-2.02662	C3orf70	NM_001025266
-2.03046	C4orf35	NM_033122
-2.0429	C4orf39	NM_153027
-2.03838	C4orf6	NM_005750
-2.0318	C5orf20	NM_130848
-2.03113	C5orf36	NM_173665
-2.01007	C6orf103	NM_024694
-2.01995	C6orf174	NM_001012279
-2.02554	C6orf201	NM_001085401
-2.02927	C6orf97	NM_025059
-2.0297	C7	NM_000587
-2.02948	C7orf33	NM_145304
-2.27812	C7orf51	NM_173564
-2.03284	C7orf57	NM_001100159
-2.5057	C7orf69	NM_025031
-2.03136	C8B	NM_000066
-2.03109	C8orf17	AF220264
-2.03103	C8orf48	NM_001007090
-2.02664	C8orf84	NM_153225
-2.03127	C9orf135	NM_001010940
-2.03407	C9orf27	NR_024032
-2.0302	C9orf47	NM_001001938
-2.92067	C9orf70	NR_026663
-2.38541	C9orf93	NM_173550
-3.16864	CA13	NM_198584
-2.0316	CA3	NM_005181
-2.03146	CA6	BC034350
-2.03042	CA6	NM_001215
-2.03323	CABP2	NM_016366
-2.03522	CACNA2D1	NM_000722
-2.01298	CACNA2D4	NM_172364
-2.01565	CADM2	NM_153184
-2.00257	CALN1	NM_001017440
-2.03082	CAMKV	NM_024046
-2.03272	CAPN11	NM_007058
-3.77077	CAPN13	NM_144575
-2.03414	CAPN8	NM_001143962
-2.01147	CARD18	NM_021571
-3.80015	CASC4	NM_138423
-2.02165	CASP12	NR_000035
-2.02016	CATSPERB	NM_024764
-2.03105	CATSPERG	NM_021185
-2.03022	CAV3	NM_033337
-2.03185	CBLC	NM_012116
-2.03735	CBLN1	NM_004352
-2.02339	CBLN4	NM_080617
-2.46792	CC2D2B	NM_001001732
-2.02421	CCDC105	NM_173482
-2.97955	CCDC135	NM_032269
-2.03605	CCDC140	NM_153038
-2.58064	CCDC36	NM_178173
-2.01607	CCDC39	NM_181426
-2.03306	CCDC42	NM_144681
-3.73266	CCDC46	NM_145036
-2.02405	CCDC60	NM_178499
-2.00437	CCDC63	NM_152591
-2.02995	CCDC67	NM_181645
-2.04367	CCDC70	NM_031290
-2.44922	CCDC71	NM_022903
-2.02831	CCDC83	NM_173556
-2.03409	CCL11	NM_002986
-2.02251	CCL22	NM_002990
-2.03564	CCL23	NM_005064
-2.02955	CCL7	NM_006273
-2.02596	CCL8	NM_005623
-2.01127	CCNA1	NM_003914
-2.02573	CCR2	NM_001123396
-2.66291	CCR3	NM_001837
-2.03426	CCR6	NM_031409
-2.04296	CCR8	NM_005201
-2.02994	CCR9	NM_006641
-2.03175	CCT8L2	NM_014406
-2.03271	CD180	NM_005582
-3.48547	CD1C	NM_001765
-2.04774	CD1E	NM_030893
-2.33521	CD200R1	NM_138939
-2.02094	CD22	AK026467
-2.03086	CD28	NM_006139
-2.02952	CD300A	NM_007261
-2.76219	CD300LD	NM_001115152
-2.02924	CD300LF	NM_139018
-2.00066	CD302	NM_014880
-2.02383	CD3D	NM_000732
-2.0311	CD48	NM_001778
-2.02055	CD53	NM_001040033
-2.01704	CD69	NM_001781
-2.03619	CD84	ENST00000368054
-3.42543	CD86	NM_006889
-2.03622	CD93	NM_012072
-2.03509	CD96	NM_198196
-2.03208	CDC20B	NM_152623
-2.0311	CDC20B	BC037547
-2.03063	CDH11	NM_001797
-2.0188	CDH17	NM_004063
-2.02717	CDH19	NM_021153
-2.85257	CDH22	NM_021248
-2.02954	CDH4	AL834206
-2.19574	CDKAL1	ENST00000378610
-2.03656	CDO1	NM_001801
-2.02429	CDRT15	NM_001007530
-2.04091	CDX4	NM_005193
-2.03637	CDY2A	NM_004825
-5.68324	CEACAM21	NM_033543
-2.00905	CEACAM6	BC005008
-2.03613	CES4	NR_003276
-2.00296	CES8	NM_173815
-2.04467	CFHR5	NM_030787
-2.04057	CFI	NM_000204
-2.03557	CGNL1	NM_032866
-2.39903	CHAT	NM_020549
-2.33677	CHCHD2	NM_016139
-2.02881	CHD2	ENST00000309818
-2.04696	CHI3L1	NM_001276
-2.02009	CHI3L2	NM_001025199
-2.04273	CHL1	NM_006614
-2.03579	CHRDL1	NM_001143981
-2.03304	CHRNA9	NM_017581
-2.02931	CKMT2	NM_001825
-2.0362	CLDN22	NM_001111319
-2.09901	CLDND2	NM_152353
-2.25374	CLEC12A	NM_138337
-2.0559	CLEC2D	NM_001004419
-2.03135	CLEC2L	NM_001080511
-2.02349	CLEC3A	NM_005752
-2.034	CLEC4D	NM_080387
-3.02021	CLEC4E	NM_014358
-2.04885	CLEC5A	NM_013252
-2.03617	CLEC7A	NM_197947
-2.01654	CLEC7A	NM_197954
-2.04855	CLIC5	NM_016929
-2.03149	CLIC6	NM_053277
-2.53408	CLRN1	NM_174878
-2.0289	CLRN3	NM_152311
-2.04525	CLUL1	NM_014410
-2.02127	CLVS1	NM_173519
-2.04242	CMKLR1	NM_001142343
-2.03289	CMYA5	NM_153610
-2.03239	CNGA1	NM_000087
-2.02119	CNGB3	NM_019098
-2.03101	CNR1	NM_033181
-2.00596	CNTFR	NM_147164
-2.01078	CNTN1	NM_001843
-2.03526	CNTN3	NM_020872
-2.03443	CNTN4	NM_175607
-2.02594	CNTN4	NM_175613
-2.02844	CNTNAP2	NM_014141
-2.04378	CNTNAP5	NM_130773
-2.03243	COCH	NM_004086
-4.44388	COG6	NM_001145079
-2.02155	COL22A1	NM_152888
-2.03231	COL25A1	BC036669
-2.03162	COL25A1	NM_032518
-2.02983	COL2A1	NM_001844
-2.02697	COL3A1	NM_000090
-2.03341	COL6A3	NM_004369
-2.03847	COL6A6	NM_001102608
-2.03411	COLEC12	NM_130386
-2.97284	COX6A2	NM_005205
-2.04811	COX7B2	NM_130902
-2.03294	CPA1	NM_001868
-2.03041	CPA6	NM_020361
-2.03624	CPB2	NM_001872
-2.03157	CPLX4	NM_181654
-2.02151	CPPED1	NM_018340
-2.00241	CPXCR1	NM_033048
-2.02131	CREM	NM_182772
-2.37632	CRIP1	NM_001311
-2.03227	CRISP3	NM_006061
-2.01183	CRTAM	NM_019604
-2.40187	CRYBG3	NM_153605
-2.02389	CRYGB	NM_005210
-2.03161	CSMD2	NM_052896
-2.76353	CSN3	NM_005212
-2.12727	CSPG4LYP1	NR_001554
-2.02904	CSRP3	NM_003476
-2.03047	CST7	NM_003650
-2.03962	CTAG2	NM_020994
-2.044	CTNNA2	NM_004389
-2.03113	CTNNA3	BC022004
-2.02567	CTNND2	NM_001332
-3.63388	CTSZ	NM_001336
-2.0315	CUX2	NM_015267
-2.04907	CWH43	NM_025087
-2.03225	CXCL12	NM_000609
-2.01915	CXCL13	NM_006419
-2.01036	CXCL5	NM_002994
-2.03548	CXCR6	NM_006564
-11.9996	CXorf1	NM_004709
-2.03618	CXorf26	NM_016500
-2.032	CXorf36	NM_176819
-3.04981	CXorf51	NM_001144064
-2.04806	CXorf57	NM_018015
-2.02575	CXorf58	NM_152761
-2.03808	CXorf59	NM_173695
-2.01771	CYLC1	NM_021118
-2.02688	CYLC2	NM_001340
-2.03901	CYorf15A	NM_001005852
-2.04244	CYorf15B	BC035312
-2.01714	CYorf15B	NM_032576
-2.03124	CYP19A1	NM_031226
-2.56778	CYP2F1	NM_000774
-2.03036	CYP2U1	BC012027
-2.04363	CYP4B1	NM_000779
-2.64393	CYP4F22	NM_173483
-2.01714	CYP4V2	NM_207352
-2.03481	CYP4Z2P	NR_002788
-2.01123	CYTH4	NM_013385
-2.01545	CYTIP	NM_004288
-2.01615	CYYR1	NM_052954
-2.03163	DACH1	NM_080759
-2.84543	DAOA	NM_172370
-2.41125	DAZ2	NM_001005785
-2.03285	DAZL	NM_001351
-2.03007	DBX2	NM_001004329
-2.03207	DCAF12L1	NM_178470
-2.00208	DCC	NM_005215
-2.01407	DCDC1	NM_181807
-2.02241	DCHS1	NM_003737
-3.38737	DCHS2	NM_017639
-2.03359	DCLK1	NM_004734
-2.03103	DDI1	NM_001001711
-2.03397	DDX25	NM_013264
-2.03315	DDX26B	NM_182540
-2.02978	DDX4	NM_024415
-2.00157	DDX43	NM_018665
-2.03709	DDX53	NM_182699
-2.00585	DEFB118	NM_054112
-2.03669	DEFB125	NM_153325
-2.04729	DENND2D	AL713773
-2.04223	DENND3	AK058001
-2.04977	DGKB	NM_145695
-2.02935	DGKI	NM_004717
-2.19632	DHRS9	NM_005771
-2.03323	DIRAS2	NM_017594
-2.00625	DKFZp434G179	AL137337
-2.02757	DKFZP434H168	NR_026889
-2.02475	DKFZP434L187	NR_026771
-2.03883	DKFZp761P0212	AL162045
-2.02033	DKK3	U32331
-2.03186	DLC1	NM_182643
-2.00231	DLEC1	NM_007335
-2.04242	DLEU7	AY357595
-2.03537	DLG2	NM_001364
-2.03073	DLGAP1	NM_004746
-2.00421	DLX5	NM_005221
-2.04002	DLX6	NM_005222
-2.02677	DMD	NM_004019
-2.23157	DMRT1	NM_021951
-2.02351	DMRT3	NM_021240
-2.03845	DMRTB1	NM_033067
-2.02926	DMRTC2	NM_001040283
-2.03562	DNAH11	NM_003777
-2.04568	DNAH12	NM_178504
-2.04001	DNAH5	NM_001369
-2.03482	DNAH6	NM_001370
-4.24782	DNAH8	NM_001371
-2.02647	DNAH8	ENST00000327475
-2.03323	DNTT	NM_004088
-2.27882	DOCK2	NM_004946
-2.0306	DOCK8	NM_203447
-2.03183	DPP10	NM_020868
-2.0303	DPP4	NM_001935
-2.01525	DPP6	NM_001039350
-2.02243	DPPA2	NM_138815
-2.03334	DPPA3	NM_199286
-2.04553	DPT	NM_001937
-2.0482	DPY19L2	NM_173812
-2.0225	DPY19L2P2	NR_003561
-2.01847	DPY19L2P2	NR_027768
-2.02977	DPYS	NM_001385
-2.01949	DSC3	NM_024423
-2.02498	DSCR10	NR_027695
-2.01521	DSPP	NM_014208
-2.04035	DTHD1	NM_001136536
-2.03656	DTX1	NM_004416
-2.72184	DUOX1	NM_017434
-3.19065	DUOXA1	AK056896
-2.13387	DYRK1A	NM_130436
-2.03073	EBF3	NM_001005463
-2.03033	ECEL1	NM_004826
-2.03925	ECEL1P2	NR_028501
-2.03441	ECT2L	NM_001077706
-2.05033	EDN3	NM_207032
-2.03423	EDNRB	NM_003991
-2.03813	EEPD1	AF150438
-2.03071	EFCAB1	NM_024593
-2.33508	EFCAB6	NM_022785
-2.02993	EFHA2	NM_181723
-3.11237	EFHB	NM_144715
-2.04331	EFHC2	NM_025184
-2.00719	EGR3	NM_004430
-2.03561	EIF1AY	NM_004681
-2.44785	EIF4E	NM_001968
-3.20384	ELAVL3	NM_032281
-2.90453	ELF5	NM_198381
-2.04148	EMX2OS	NR_002791
-2.03395	ENAM	NM_031889
-2.0298	ENKUR	NM_145010
-2.03656	ENPEP	NM_001977
-2.0365	ENPP5	NM_021572
-2.54636	ENTPD1	NM_001776
-2.03137	EPB41L4A	AK096057
-2.03264	EPB41L4B	NM_019114
-2.0066	EPC1	NM_025209
-2.57026	EPHA1	NM_005232
-2.04831	EPHA5	NM_004439
-2.03441	EPHA7	NM_004440
-2.00957	EPHA8	NM_001006943
-2.02874	EPHB1	NM_004441
-2.04683	EPSTI1	NM_033255
-2.026	EPSTI1	ENST00000313624
-2.03739	EPYC	NM_004950
-2.03058	ERG	NM_004449
-3.45322	ERMN	NM_020711
-3.64628	ERP27	NM_152321
-2.03037	ESM1	NM_007036
-2.04235	ESR1	NM_001122742
-2.0245	EVC2	NM_147127
-2.02985	EYS	NM_198283
-2.02886	EYS	NM_001142800
-2.04147	F13B	NM_001994
-2.03633	F5	NM_000130
-2.34471	FABP12	NM_001105281
-2.02869	FABP2	NM_000134
-2.02674	FABP4	NM_001442
-2.0557	FAM110B	NM_147189
-2.0361	FAM12B	NM_022360
-2.04934	FAM13C	NM_001001971
-2.03064	FAM150B	NM_001002919
-2.29	FAM153A	ENST00000360669
-2.04881	FAM154B	NM_001008226
-2.01153	FAM162B	NM_001085480
-2.00719	FAM163A	NM_173509
-2.04041	FAM181B	AK095054
-2.02822	FAM198A	NM_001129908
-2.00118	FAM19A5	NM_015381
-2.01555	FAM20A	NM_017565
-2.32681	FAM22A	NM_001099338
-2.04384	FAM38B	NM_022068
-2.02259	FAM43B	NM_207334
-2.04686	FAM47B	NM_152631
-2.77837	FAM49A	NM_030797
-2.04469	FAM55A	NM_152315
-2.03055	FAM65B	NM_015864
-2.03049	FAM65B	NM_014722
-2.02534	FAM65C	NM_080829
-2.03597	FAM69C	NM_001044369
-2.04484	FAM70A	NM_017938
-2.03223	FAM71B	NM_130899
-2.00323	FAM71D	NM_173526
-2.03062	FAM71E2	NM_001145402
-2.02659	FAM84A	NM_145175
-2.03092	FAM92B	NM_198491
-2.04405	FAM9A	NM_174951
-2.03427	FAM9C	ENST00000333995
-2.03032	FAT3	NM_001008781
-2.03419	FBP2	NM_003837
-2.03417	FBXO39	NM_153230
-2.04006	FBXO40	NM_016298
-2.04123	FCAR	NM_133271
-4.46516	FCN2	NM_004108
-2.03552	FCRL1	NM_052938
-2.01046	FCRL3	NM_052939
-2.0212	FCRLA	NM_032738
-2.03299	FEZ1	NM_005103
-2.03554	FEZF2	NM_018008
-2.03627	FGA	NM_000508
-2.02987	FGA	NM_021871
-2.0309	FGB	NM_005141
-3.19682	FGF11	NM_004112
-2.03999	FGF13	NM_001139498
-2.04367	FGF20	NM_019851
-2.04725	FGF5	NM_004464
-2.03395	FGF7	NM_002009
-2.58822	FGFR2	NM_022970
-2.04916	FGFR2	NM_000141
-2.04383	FGR	NM_001042747
-2.04347	FKSG29	NR_024013
-2.03412	FLG	NM_002016
-2.00013	FLI1	NM_002017
-2.03059	FLJ23834	NM_152750
-3.03265	FLJ34503	NR_027060
-2.01398	FLJ37035	AK094354
-2.04167	FLJ37060	AK094379
-2.0392	FLJ37396	XM_001722396
-2.04234	FLJ37644	AK094963
-2.02909	FLJ38379	XR_015732
-2.02637	FLJ39824	AK097143
-2.03185	FLJ40712	AK098031
-2.03002	FLJ41350	NR_029380
-2.03272	FLJ43390	AK096461
-2.02561	FLJ43390	AK125380
-2.03149	FLJ44087	AK126075
-5.48572	FLJ90680	XR_041669
-2.03114	FLT1	NM_002019
-2.03074	FLT1	NM_001159920
-2.03792	FLT3	NM_004119
-2.04277	FOXG1	NM_005249
-2.00019	FOXJ1	NM_001454
-2.25751	FPR1	NM_002029
-2.03048	FREM1	NM_144966
-2.09047	FSCB	NM_032135
-2.30414	FTH1	NM_002032
-2.04584	FTL	NM_000146
-2.04412	FUT2	NM_000511
-2.02202	FUT9	NM_006581
-2.03973	G30	AY138548
-2.46307	G6PC	NM_000151
-2.02528	GABRA2	NM_000807
-2.03289	GABRA4	NM_000809
-2.01636	GABRA5	NM_000810
-2.03064	GABRA6	NM_000811
-2.0308	GABRB3	NM_000814
-2.01292	GABRG1	NM_173536
-2.02447	GABRG2	NM_000816
-2.02035	GABRG3	NM_033223
-2.035	GABRQ	ENST00000370306
-2.00532	GAFA3	ENST00000428396
-2.2606	GALC	NM_000153
-2.04723	GALNT13	NM_052917
-2.01761	GALNT14	NM_024572
-5.63891	GALNTL2	NM_054110
-2.03507	GALNTL5	NM_145292
-2.30499	GAPDHS	NM_014364
-2.50583	GAPT	NM_152687
-3.23337	GATC	BC034962
-2.03217	GATS	NR_028038
-2.40261	GBP6	NM_198460
-2.0144	GBP7	NM_207398
-2.03065	GBX1	NM_001098834
-2.03437	GC	NM_000583
-2.04132	GCET2	NM_001008756
-2.28466	GCG	NM_002054
-2.01706	GDF6	NM_001001557
-2.02557	GDPD2	NM_017711
-2.0315	GFAP	NM_002055
-2.02143	GFRA2	NM_001495
-2.00868	GFRAL	NM_207410
-2.01119	GH2	NM_022558
-2.01946	GIMAP4	NM_018326
-2.03308	GIMAP7	NM_153236
-2.02632	GIMAP8	NM_175571
-2.03998	GJA10	NM_032602
-2.02582	GJD4	BC035898
-2.04263	GLB1L2	NM_138342
-2.04753	GLIPR1L1	NM_152779
-2.01961	GLP1R	NM_002062
-2.0532	GLRA2	NM_002063
-2.03016	GLRA3	NM_006529
-2.02876	GLRA3	ENST00000274093
-2.04182	GLYAT	NM_201648
-2.032	GNA14	NM_004297
-2.76248	GNAS	NM_016592
-2.03126	GNAS	NM_001077490
-2.00365	GNAT1	NM_000172
-2.54633	GNG2	NM_053064
-2.29547	GNG3	NM_012202
-2.09065	GOT1L1	NM_152413
-2.01847	GP5	NM_004488
-2.90991	GPC3	NM_004484
-2.02241	GPR101	NM_054021
-2.39744	GPR110	NM_153840
-2.03294	GPR110	ENST00000371253
-2.03102	GPR110	NM_025048
-2.64325	GPR115	NM_153838
-2.03533	GPR116	NM_015234
-2.00749	GPR150	NM_199243
-2.01561	GPR158	NM_020752
-2.03499	GPR18	NM_005292
-2.02083	GPR26	NM_153442
-2.03027	GPR37	NM_005302
-2.04074	GPR65	NM_003608
-2.03784	GPR85	NM_018970
-2.0291	GPRIN3	NM_198281
-2.0148	GRAMD2	NM_001012642
-2.03071	GRAP2	NM_004810
-2.04852	GREM1	NM_013372
-2.04622	GRIA2	NM_000826
-2.0065	GRID1	NM_017551
-2.02225	GRIK1	NM_000830
-2.02012	GRIK3	NM_000831
-2.00717	GRIK4	NM_014619
-2.03638	GRIN2A	NM_000833
-2.03228	GRIN2A	NM_001134407
-2.64369	GRIN2B	NM_000834
-2.00692	GRIP2	ENST00000443613
-2.02886	GRK7	ENST00000264952
-2.02166	GRM1	NM_000838
-2.0245	GSC	NM_173849
-2.62231	GSG1L	NM_001109763
-2.03615	GSTA1	NM_145740
-2.02156	GSTTP1	NR_003081
-2.04819	GSX2	NM_133267
-2.01764	GTSF1	NM_144594
-2.03644	GUCA1C	NM_005459
-2.03262	GUCY2F	NM_001522
-2.03496	GUSBP3	NR_027386
-2.02731	GVIN1	NR_003945
-2.03434	GYPA	NM_002099
-2.02135	HAS2	NM_005328
-2.02964	HAVCR2	NM_032782
-2.00525	hCG_1644608	BC015351
-2.031	hCG_17324	NM_001029996
-2.03153	hCG_1774568	BC064982
-2.02993	hCG_1993592	AK095987
-2.03768	hCG_1999814	AK057320
-2.02942	hCG_2009921	AK056484
-2.0348	hCG_2036596	AK124708
-2.01977	HCG22	NR_003948
-2.02923	HCG4P6	NR_001317
-2.02785	HCN1	NM_021072
-2.10821	HCN4	NM_005477
-2.0202	HCRTR2	NM_001526
-2.26931	HEATR7B1	ENST00000396517
-2.0738	HEPACAM	NM_152722
-2.01627	HEPH	NM_014799
-2.04619	HGF	ENST00000222390
-2.02898	HIF3A	NM_022462
-2.0964	HIPK2	NM_022740
-2.02904	HIST1H2BA	NM_170610
-2.29085	HIST2H2AA4	NM_001040874
-2.03338	HK1	NM_033497
-2.03485	HLA-DOA	NM_002119
-2.01084	HLA-DRA	NM_019111
-2.03272	HLA-DRB6	NR_001298
-2.82064	HLA-H	BF845867
-2.29466	HNF4A	NM_001030004
-2.04614	HNF4A	AK096973
-2.02672	HOMER2	NM_199330
-2.04835	HOXC12	NM_173860
-2.03051	HOXC4	NM_014620
-2.03032	HOXD12	NM_021193
-2.03044	HPR	NM_020995
-2.03319	HPSE2	NM_021828
-2.04363	HRH3	NM_007232
-2.03144	HS3ST3B1	ENST00000360954
-2.40257	HS3ST4	NM_006040
-2.03854	HS3ST5	NM_153612
-10.1671	HS6ST3	NM_153456
-2.0311	HSFY2	NM_153716
-2.03075	HSFY2	NM_001001877
-2.11483	HSP90AB6P	AY956767
-2.44507	HSPA1A	NM_005345
-2.21124	HSPA6	NM_002155
-2.38505	HSPA8	NM_006597
-2.06793	HSPD1	NM_002156
-2.13981	HSPE1	NM_002157
-2.03586	HTN1	NM_002159
-2.00983	HTR2C	NM_000868
-2.33055	HTR3C	NM_130770
-2.027	HTR4	NM_001040173
-2.03236	HTR5A	NM_024012
-2.01343	HUNK	NM_014586
-2.27541	HYAL4	NM_012269
-2.03309	HYDIN	NM_032821
-3.85748	IBSP	NM_004967
-2.0811	ID2	NM_002166
-2.02668	IFLTD1	NM_152590
-2.02937	IFNA10	NM_002171
-2.01862	IFNA16	NM_002173
-2.01742	IFNA8	NM_002170
-2.2455	IFNG	NM_000619
-2.00538	IFNK	NM_020124
-2.03263	IFNW1	NM_002177
-2.01301	IGF1	NM_000618
-2.7471	IGF2	AK074614
-2.13976	IGFL2	NM_001002915
-2.03028	IGSF10	NM_178822
-3.1543	IGSF6	NM_005849
-2.41213	IKZF1	NM_006060
-2.02289	IKZF3	NM_012481
-2.01833	IKZF3	ENST00000488188
-2.02967	IL12RB2	NM_001559
-2.03806	IL16	NM_172217
-2.03984	IL1RAPL1	ENST00000378993
-2.02816	IL1RL1	NM_016232
-2.0308	IL2	NM_000586
-2.01276	IL20RA	NM_014432
-2.03404	IL22	NM_020525
-2.01721	IL25	NM_022789
-2.00286	IL28B	NM_172139
-2.00435	IL2RA	NM_000417
-2.03605	IL31	NM_001014336
-2.03659	IL8RB	NM_001557
-2.01972	IL9	NM_000590
-2.01673	INSM1	NM_002196
-2.0706	INTS4L1	NR_027393
-2.25138	IPCEF1	NM_015553
-2.03834	IQCA1	NM_024726
-2.03067	IQCF1	BC034228
-2.03594	IQGAP2	NM_006633
-3.1873	IRAK3	NM_007199
-2.01839	IRF4	NM_002460
-4.33925	IRF5	NM_002200
-2.03503	IRS4	NM_003604
-2.45469	ISX	NM_001008494
-5.25253	ITGA9	ENST00000264741
-2.39993	ITGA9	NM_002207
-2.03684	ITGAD	NM_005353
-2.03056	ITGB6	NM_000888
-2.03451	ITGB8	NM_002214
-2.04789	ITIH5	NM_030569
-2.02799	ITIH5	ENST00000256861
-2.03455	ITK	NM_005546
-2.02671	ITSN1	ENST00000381318
-2.02674	JAKMIP2	NM_014790
-2.02899	JAM2	ENST00000480456
-2.01605	KAL1	NM_000216
-2.27922	KBTBD3	NM_198439
-2.03449	KCNA1	NM_000217
-2.02823	KCNA3	NM_002232
-2.04684	KCNA4	NM_002233
-2.03055	KCNAB1	NM_003471
-2.00604	KCNB1	NM_004975
-2.03199	KCNC1	NM_004976
-2.03451	KCND3	NM_004980
-2.03191	KCND3	ENST00000369697
-2.02528	KCNE1	NM_000219
-2.0313	KCNE3	NM_005472
-3.01816	KCNH1	NM_172362
-2.00759	KCNH7	NM_173162
-2.04044	KCNIP1	NM_001034837
-2.03646	KCNIP4	NM_001035003
-2.03242	KCNJ5	NM_000890
-2.03223	KCNJ9	NM_004983
-2.02954	KCNK17	NM_031460
-2.04348	KCNK18	NM_181840
-2.0164	KCNK3	ENST00000302909
-2.00751	KCNMA1	NM_002247
-2.03204	KCNMB2	NM_181361
-2.02897	KCNQ1OT1	NR_002728
-2.0308	KCNS2	NM_020697
-2.03174	KCTD16	NM_020768
-2.03946	KCTD4	NM_198404
-2.001	KHDRBS2	NM_152688
-3.03429	KIAA0125	NR_026800
-2.03369	KIAA0408	NM_014702
-2.018	KIAA0415	AB007875
-2.01775	KIAA1045	NM_015297
-2.0422	KIAA1107	NM_015237
-2.50065	KIAA1199	NM_018689
-3.95836	KIAA1210	NM_020721
-2.01983	KIAA1239	NM_001144990
-2.24938	KIAA1257	NM_020741
-2.03257	KIAA1383	NM_019090
-2.02627	KIAA1486	AK055226
-2.65214	KIAA1524	NM_020890
-2.88107	KIAA1659	AB051446
-2.0082	KIAA1751	NM_001080484
-2.02677	KIAA2022	NM_001008537
-2.02805	KIF12	NM_138424
-4.08978	KIF5C	NM_004522
-2.03226	KIF6	NM_145027
-2.03303	KLB	NM_175737
-3.53359	KLF8	NM_001159296
-2.18355	KLHDC8A	NM_018203
-2.02593	KLHL1	NM_020866
-2.03727	KLHL14	NM_020805
-2.02245	KLHL3	NM_017415
-2.03133	KLK11	NM_144947
-2.02923	KLK12	NM_145894
-2.02787	KLK15	NM_017509
-2.04518	KLK2	AF336106
-2.03017	KLK7	NM_005046
-2.0465	KLRK1	NM_007360
-2.02502	KMO	NM_003679
-2.03475	KNDC1	NM_152643
-2.04249	KNG1	NM_000893
-2.00854	KRT1	NM_006121
-2.014	KRT12	NM_000223
-4.92204	KRT222	NM_152349
-2.16573	KRT26	NM_181539
-2.03219	KRT38	NM_006771
-2.00887	KRT40	NM_182497
-2.01214	KRT75	NM_004693
-2.0226	KRTAP12-2	NM_181684
-2.01343	KRTAP13-3	NM_181622
-2.03	KRTAP4-3	NM_033187
-2.03143	KRTAP4-7	NM_033061
-2.03109	KRTAP4-9	NM_001146041
-2.00564	KRTAP9-3	NM_031962
-2.03287	KRTAP9-4	NM_033191
-2.04486	KRTAP9-8	AJ406950
-2.02106	KSR2	NM_173598
-2.02119	L1TD1	NM_019079
-2.01902	LAIR2	NM_002288
-2.03929	LAMB4	NM_007356
-2.04807	LASS6	NM_203463
-2.03733	LAT2	ENST00000398475
-2.0142	LAX1	NM_017773
-3.63581	LCE3C	NM_178434
-2.04269	LCN6	NM_198946
-2.02858	LDLRAD1	NM_001010978
-2.39659	LELP1	NM_001010857
-2.05268	LHFPL1	NM_178175
-2.01564	LHX3	NM_014564
-2.02631	LHX5	NM_022363
-2.96436	LILRA5	NM_181985
-2.03938	LILRB1	NM_006669
-2.03332	LILRB5	NM_006840
-2.03769	LIMS3-LOC440895	NR_027144
-2.03889	LIN28	NM_024674
-2.0298	LIN28B	NM_001004317
-2.03048	LIN7A	NM_004664
-2.03131	LIPC	NM_000236
-2.03501	LIPF	NM_004190
-2.01574	LIX1	NM_153234
-2.03477	LMOD3	NM_198271
-2.01069	LOC100127972	AK092807
-2.00704	LOC100127983	XM_001722508
-2.0082	LOC100127984	XM_001719916
-2.03177	LOC100128176	BC034817
-2.02856	LOC100128219	AK095925
-2.05714	LOC100128252	ENST00000299997
-2.03248	LOC100128262	AK094115
-2.02561	LOC100128398	ENST00000313957
-2.03183	LOC100128840	AK058065
-2.03951	LOC100128979	XM_001723863
-2.01903	LOC100128993	XM_001715896
-2.23079	LOC100129292	AK128048
-2.03471	LOC100129312	AK095037
-2.04222	LOC100129447	AK054946
-2.03738	LOC100129449	AF130063
-2.01998	LOC100129488	ENST00000438973
-2.03217	LOC100129515	AY730280
-2.02942	LOC100129648	AK097637
-2.03975	LOC100129884	AK097079
-2.04082	LOC100129894	AK094373
-2.04512	LOC100129935	NR_026870
-3.23126	LOC100130107	XM_001716672
-2.03254	LOC100130193	AK096102
-2.04399	LOC100130278	AK094114
-2.03638	LOC100130654	AK095243
-2.03678	LOC100130741	AK127222
-2.04047	LOC100130797	AF116649
-2.02864	LOC100130924	AK094424
-2.01566	LOC100131112	ENST00000438484
-2.03137	LOC100131176	AK095986
-2.02521	LOC100131283	XM_001716948
-2.00835	LOC100131298	AF130053
-2.02229	LOC100131342	XM_001724789
-2.03124	LOC100131532	NR_027434
-2.02838	LOC100131860	AK097109
-2.01867	LOC100131864	AK094219
-2.02671	LOC100131929	AK126439
-2.03024	LOC100131938	AK093508
-2.04004	LOC100132234	XM_001720013
-2.2868	LOC100132593	AK098270
-2.02981	LOC100132661	AF130044
-2.36865	LOC100133109	XM_001716009
-2.32291	LOC100133131	AF289593
-2.25927	LOC100133337	XM_002343495
-2.02968	LOC100133469	NR_027457
-2.99946	LOC100134253	XM_001724769
-2.02159	LOC100144595	AK090913
-2.03653	LOC100169752	NR_023362
-2.00345	LOC100189589	NR_024463
-4.12584	LOC100190938	NR_024462
-2.03815	LOC100192378	NR_024360
-2.03058	LOC100270680	AJ315134
-3.6121	LOC100287064	XM_002342492
-2.2963	LOC100287146	XM_002342618
-2.02883	LOC100287216	NR_029193
-2.01427	LOC100287487	XM_002343235
-2.0957	LOC100287521	XM_002343283
-3.10221	LOC100288077	AK097805
-2.03026	LOC100288105	XM_002342568
-3.03528	LOC100288366	XM_002343166
-2.02929	LOC100288413	XM_002342451
-2.03238	LOC100289070	XM_002342765
-2.22368	LOC100289173	XM_002342615
-2.30646	LOC100289297	XM_002344142
-2.04272	LOC100289436	XM_002344144
-2.90832	LOC100289494	XM_002342640
-3.15351	LOC100290885	XM_002348055
-3.77942	LOC100291797	XM_002345610
-2.03927	LOC100292626	ENST00000357061
-2.01074	LOC100292909	XM_002345507
-2.03134	LOC100294362	NR_029376
-2.05377	LOC121498	XR_078463
-2.02802	LOC149351	AK022898
-2.00033	LOC150568	NR_015399
-2.03688	LOC150622	NR_026832
-2.03578	LOC151300	NR_015390
-2.01231	LOC151438	AK055877
-2.00249	LOC153328	NM_145282
-2.02692	LOC157627	NR_024281
-2.04515	LOC199899	BC040309
-2.00414	LOC200261	AF258576
-2.02938	LOC220115	NR_002793
-2.04634	LOC220429	NR_003268
-2.74632	LOC254559	NR_015411
-2.03898	LOC255177	BC031230
-2.02953	LOC283089	AK094649
-2.03088	LOC283174	NR_024344
-2.0478	LOC283481	XM_001128325
-2.01944	LOC284801	XM_001714287
-2.02894	LOC284900	AB051435
-2.02687	LOC285548	NR_015450
-2.02026	LOC285696	NR_027253
-6.30823	LOC285733	NR_015397
-2.01327	LOC286002	NR_028137
-2.02077	LOC286071	AK091759
-2.03084	LOC286149	AK093190
-4.12876	LOC338651	NR_021489
-2.24008	LOC338864	BC043259
-2.03969	LOC339260	BC041488
-2.00987	LOC339316	BC043286
-2.03396	LOC339760	XM_295058
-2.04572	LOC340073	BC045187
-2.04036	LOC349160	AF279773
-2.03175	LOC389043	XM_943029
-2.03012	LOC389895	XM_001721524
-2.08651	LOC390213	XM_001721422
-2.01959	LOC392555	XM_002343852
-2.49364	LOC400456	XM_001716048
-2.03721	LOC400620	BC014643
-2.03119	LOC400794	NR_026744
-2.02775	LOC440040	NR_027044
-3.22973	LOC440461	NR_027283
-2.02977	LOC441046	NR_003675
-2.03474	LOC441052	XR_041938
-2.02925	LOC441601	NR_003034
-2.02531	LOC51145	XR_079578
-2.03454	LOC554174	BC009388
-2.11807	LOC554201	BC021739
-2.02963	LOC57399	AF264626
-2.03949	LOC641518	NR_029373
-2.22765	LOC642031	BC013284
-2.03322	LOC643763	NR_027378
-2.02911	LOC644852	XR_040315
-2.01823	LOC645984	AK095436
-2.03308	LOC646471	AK054768
-2.02996	LOC646548	XR_019089
-2.03593	LOC646576	XR_041422
-2.04306	LOC646627	NM_001085474
-2.36094	LOC646982	NR_024505
-2.03297	LOC646982	NR_024507
-2.03593	LOC647107	BC027488
-2.02576	LOC728148	XM_001126701
-2.02615	LOC728175	XM_001128339
-7.11268	LOC728460	XM_001128581
-2.02731	LOC728485	XR_041662
-2.01716	LOC729121	NR_024439
-2.02309	LOC729683	XR_040516
-2.0121	LOC730134	XM_001132580
-2.03131	LOC731312	XM_001129169
-2.03377	LOC731789	NR_026794
-2.02273	LOC732275	NR_024406
-2.02069	LOC780529	BC041859
-2.03534	LOXHD1	NM_001145472
-2.03577	LPAR4	NM_005296
-2.28978	LPHN3	NM_015236
-2.02666	LRAT	NM_004744
-3.50218	LRP2	NM_004525
-2.02786	LRP2BP	NM_018409
-2.0177	LRRC10B	NM_001145077
-2.7081	LRRC15	NM_130830
-3.47781	LRRC2	NM_024512
-2.03102	LRRC27	NM_030626
-2.04423	LRRC38	ENST00000401092
-2.02248	LRRC4	NM_022143
-2.03773	LRRC4C	NM_020929
-2.03549	LRRC50	NM_178452
-3.32184	LRRC55	NM_001005210
-2.04898	LRRN3	NM_018334
-2.03023	LRRTM2	NM_015564
-2.0368	LRRTM3	NM_178011
-2.04277	LRRTM4	NM_001134745
-2.03064	LRRTM4	NM_024993
-2.01795	LSAMP	NM_002338
-2.03139	LUZP2	NM_001009909
-2.01091	LY6K	CR627188
-2.03719	LY75	NM_002349
-2.98888	LYPD1	NM_144586
-2.01667	LYVE1	NM_006691
-2.01753	LYZL4	NM_144634
-2.02977	LZTS1	NM_021020
-2.038	MAB21L1	NM_005584
-2.03333	MACC1	NM_182762
-2.03115	MAGEB10	NM_182506
-2.43153	MAGEB4	NM_002367
-2.14263	MAGEE1	NM_020932
-3.7644	MAMDC2	NM_153267
-2.03272	MAN1C1	NM_020379
-2.00085	MAN1C1	ENST00000374332
-2.02774	MAP3K13	ENST00000265026
-3.23655	MAP6	NM_033063
-2.03137	MAP9	NM_001039580
-2.02776	MARVELD3	NM_001017967
-2.01749	MAS1	NM_002377
-2.21181	MCF2L	AK022184
-2.03343	MCF2L2	NM_015078
-2.03173	MCHR1	NM_005297
-2.04547	MDH1	AL832067
-2.0092	MED12L	NM_053002
-2.03576	MED14	ENST00000324817
-2.02874	MEG3	AK098378
-2.04168	MEGF10	NM_032446
-3.51851	MGAT4C	NM_013244
-2.03158	MGC15885	NR_026897
-2.02579	MGC27382	NR_027310
-2.00925	MGC2848	BC007984
-2.01254	MGC2889	NR_026877
-2.00437	MGC4859	BC002644
-2.0353	MIAT	NR_003491
-2.00833	MIB1	BX648566
-2.04044	MIER2	AB033019
-4.36485	MLLT4	NM_005936
-2.03618	MMP16	NM_022564
-2.01753	MMP16	AL136588
-2.02391	MMP20	NM_004771
-2.90932	MNT	AF318360
-2.02292	MOBP	NR_003090
-2.88821	MOCS1	NM_005942
-2.03048	MOGAT2	BC103878
-2.02057	MORN5	NM_198469
-2.03767	MOV10L1	NM_018995
-2.0309	MPPED2	NM_001584
-2.03702	MS4A14	NM_032597
-2.91749	MS4A2	NM_000139
-2.0428	MS4A3	NM_006138
-2.03102	MS4A8B	NM_031457
-2.04344	MSC	NM_005098
-2.04942	MSR1	NM_138715
-2.00611	MSR1	NM_002445
-2.03081	MSX2	NM_002449
-2.02085	MT4	NM_032935
-2.03017	MTHFR	ENST00000376585
-2.02298	MTNR1A	NM_005958
-2.0337	MTUS2	NM_001033602
-2.03007	MUC15	NM_145650
-2.03103	MUC17	NM_001040105
-2.02599	MUC2	NM_002457
-2.04451	MUM1L1	NM_152423
-2.03217	MXRA5	NM_015419
-2.03105	MYCNOS	BC002892
-2.03182	MYCT1	NM_025107
-2.02881	MYEOV2	NM_138336
-2.02689	MYH15	NM_014981
-2.02859	MYH4	NM_017533
-2.01782	MYH8	NM_002472
-2.55376	MYLK2	NM_033118
-2.22874	MYO16	NM_015011
-2.03672	MYO1H	NM_001101421
-2.01447	MYO3A	NM_017433
-2.03418	MYO3B	NM_138995
-2.33736	MYOCD	NM_153604
-2.89658	MYOZ2	NM_016599
-2.04672	MYST3	AK027361
-2.01014	NAALAD2	NM_005467
-2.02307	NBLA00301	AB075501
-2.0135	NCAM2	ENST00000400546
-2.03352	NCKAP5	NM_207481
-2.38199	NCR3	NM_147130
-2.02521	NCRNA00032	NR_026679
-2.03048	NCRNA00113	NR_024357
-2.02645	NCRNA00114	NR_027066
-2.03202	NCRNA00161	NR_026552
-2.01587	NCRNA00185	NR_001544
-2.1067	NCRNA00188	NR_027162
-8.18092	NCRNA00202	NR_026795
-2.03418	NDNL2	AK074138
-2.04663	NDST3	NM_004784
-2.03058	NEFL	NM_006158
-2.02836	NEK1	AK027580
-2.02801	NETO1	NM_138999
-2.02547	NEUROD1	NM_002500
-2.02568	NEUROD4	NM_021191
-3.0546	NKAPL	NM_001007531
-2.03369	NKD1	ENST00000268459
-2.03387	NKX2-3	NM_145285
-3.40734	NLGN4Y	NM_014893
-2.03801	NLRP6	NM_138329
-2.03109	NLRP7	NM_139176
-2.02717	NOVA1	NM_006491
-2.45105	NPAS3	NM_173159
-2.40066	NPM1	NM_002520
-2.00648	NPM3	NM_006993
-2.0291	NPY2R	NM_000910
-2.02881	NR0B1	NM_000475
-2.00627	NR1I2	NM_003889
-2.73294	NR6A1	ENST00000487099
-2.03199	NRAP	NM_198060
-2.02756	NRN1	NM_016588
-2.0358	NRSN1	NM_080723
-2.03233	NRXN1	NM_004801
-2.00521	NRXN1	NM_001135659
-2.02985	NTM	NM_016522
-2.97503	NTN1	NM_004822
-2.03074	NTRK2	NM_001007097
-2.33916	NTS	NM_006183
-2.67817	NUCKS1	NM_022731
-2.30359	NUDT10	NM_153183
-2.03408	NUDT11	NM_018159
-2.03255	NUDT16P	NR_002949
-2.02976	OCA2	NM_000275
-2.03342	OCR1	AF314543
-2.00744	ODF1	NM_024410
-2.01807	ODZ4	NM_001098816
-2.0284	OIT3	NM_152635
-2.0371	OK/SW-CL.36	AB064670
-2.02863	OMD	NM_005014
-2.0342	OMG	NM_002544
-2.03525	OPCML	NM_001012393
-2.02851	OPRK1	NM_000912
-2.03439	OPRM1	NM_000914
-2.01987	OR2H1	NM_030883
-2.04219	OR2L13	NM_175911
-5.27726	OR2T8	NM_001005522
-2.03803	OR3A1	NM_002550
-2.48303	OR4K17	NM_001004715
-2.00247	OR51B2	NM_033180
-2.01105	OR5I1	NM_006637
-3.07584	OR5P3	NM_153445
-3.88029	OR6Y1	NM_001005189
-2.02339	OSTalpha	NM_152672
-2.39982	OSTbeta	NM_178859
-2.01592	OTOL1	NM_001080440
-2.00091	OTOR	NM_020157
-2.02675	OVOL1	NM_004561
-2.03469	OXGR1	NM_080818
-2.0342	P2RX7	NM_002562
-2.02846	P2RY1	NM_002563
-2.03225	P2RY13	NM_176894
-2.00221	P2RY14	NM_014879
-2.01166	P2RY8	NM_178129
-2.02916	PABPC5	NM_080832
-2.04087	PADI4	NM_012387
-2.02661	PAH	NM_000277
-2.02178	PAK7	NM_020341
-2.03377	PAPPA2	AF342990
-2.03077	PAPPA2	NM_020318
-2.04803	PAR5	NR_022008
-2.47202	PARD6G	NM_032510
-2.47569	PARK2	NM_004562
-2.01665	PARM1	NM_015393
-2.75251	PARN	NM_002582
-2.04784	PARP15	NM_152615
-2.02	PASD1	NM_173493
-2.0373	PAX3	NM_181458
-2.37527	PAX6	NM_000280
-2.0183	PBX2	NM_002586
-6.96238	PCBP3	NM_020528
-2.02496	PCDH11X	NM_014522
-2.03589	PCDH11Y	NM_032973
-2.02141	PCDH15	NM_001142771
-2.0397	PCDH18	NM_019035
-2.03533	PCDH20	NM_022843
-2.00638	PCDHAC1	NM_031882
-2.02934	PCDHB13	AF217745
-2.03643	PCDHB17	NR_001280
-2.01855	PCDHB19P	NR_001282
-2.01761	PCDHB6	NM_018939
-2.01726	PCDHGA5	NM_032054
-2.04435	PCDHGA8	NM_014004
-2.02487	PCDHGB6	NM_032100
-2.04217	PCDHGC3	NM_032402
-2.03618	PCMTD1	BU678091
-2.00265	PCSK2	NM_002594
-2.04639	PCSK5	ENST00000376752
-2.01384	PDCL2	NM_152401
-3.11943	PDE11A	NM_001077358
-2.04841	PDE4DIP	AB042555
-2.03185	PDE6B	NM_000283
-2.4429	PDE6G	NM_002602
-2.02353	PDE6H	NM_006205
-2.03156	PDGFD	NM_025208
-2.03765	PDHA2	NM_005390
-2.04495	PDPN	NM_006474
-2.02661	PDS5B	BC039256
-2.03271	PDX1	NM_000209
-2.03413	PDYN	NM_024411
-2.03448	PDZRN3	NM_015009
-2.02708	PDZRN4	NM_013377
-2.03147	PEBP4	NM_144962
-2.86802	PF4V1	NM_002620
-2.0319	PGK2	NM_138733
-2.01503	PHF21B	NM_138415
-3.87891	PHYHIPL	AB058699
-2.0289	PIK3CG	NM_002649
-2.00508	PIWIL1	NM_004764
-2.01223	PIWIL3	NM_001008496
-2.00875	PIWIL4	NM_152431
-2.03853	PKD1L1	NM_138295
-2.01013	PKD2L2	NM_014386
-2.04812	PKHD1	NM_170724
-2.04642	PKHD1	NM_138694
-2.01336	PKHD1L1	NM_177531
-2.03049	PLA2R1	ENST00000283243
-2.02117	PLAC1L	NM_173801
-2.40911	PLAC9	ENST00000372263
-2.03668	PLCH1	NM_014996
-5.93325	PLCL1	NM_006226
-2.03005	PLCXD3	NM_001005473
-2.02487	PLD5	NM_152666
-2.01699	PLN	NM_002667
-2.01232	PLXNA4	NM_020911
-2.03249	PLXNC1	NM_005761
-2.02712	PLXNC1	ENST00000258526
-2.02527	PMP2	NM_002677
-2.01059	PNLIPRP1	NM_006229
-2.03324	PNMAL1	NM_018215
-2.03397	PNPLA1	NM_001145717
-2.03056	PODN	NM_153703
-2.04074	POF1B	NM_024921
-2.6559	POLR2J2	NM_032959
-2.03833	PON1	ENST00000222381
-2.41552	POSTN	NM_006475
-2.03095	POTEE	NM_001083538
-2.04328	POU1F1	NM_000306
-2.02763	POU1F1	NM_001122757
-2.16489	PPP1R1C	NM_001080545
-3.62367	PPP3R1	NM_000945
-2.03172	PPP3R2	NM_147180
-2.02837	PPP4R4	NM_058237
-2.04099	PRB1	NM_005039
-2.02604	PRB2	NM_006248
-4.45589	PRDM14	NM_024504
-2.02508	PRDM16	NM_199454
-2.02827	PRKCB	NM_002738
-2.25002	PRKG1	NM_006258
-2.00544	PRLR	NM_000949
-2.03809	PRND	NM_012409
-2.03218	PRO0471	AF111846
-2.03025	PRO1596	AF119915
-2.02272	PRO2214	AF119867
-2.00433	PROK2	NM_021935
-2.04587	PROX1	NM_002763
-2.01795	PROX2	AK094068
-2.03227	PROZ	NM_003891
-2.01177	PRPH2	NM_000322
-2.03195	PRR18	NM_175922
-2.19456	PRSS38	NM_183062
-2.02554	PRUNE2	NM_015225
-2.24536	PSCA	NM_005672
-2.04243	PSD2	NM_032289
-2.03096	PSG9	NM_002784
-2.02781	PTGER3	NM_198714
-2.04682	PTGIS	NM_000961
-2.03146	PTH	NM_000315
-2.04039	PTN	NM_002825
-2.03584	PTPN20B	NM_001042357
-2.03543	PTPN22	NM_012411
-2.13212	PTPRB	NM_001109754
-2.03594	PTPRC	NM_080923
-2.62777	PTPRD	NM_002839
-2.03527	PTPRG	BC036018
-2.02994	PTPRN2	NM_002847
-2.00736	PTPRZ1	NM_002851
-2.0409	PURG	NM_001015508
-2.03809	PXT1	NM_152990
-2.0317	PYHIN1	NM_198930
-2.04213	QRFPR	NM_198179
-2.71105	RAB39	NM_017516
-2.04894	RAB39B	NM_171998
-2.49211	RAB3C	NM_138453
-2.02554	RAB3C	ENST00000282878
-2.0402	RAB7B	NM_177403
-2.04277	RAB9B	BC018033
-2.03894	RAB9B	ENST00000243298
-2.03464	RAG1	NM_000448
-2.01066	RAG2	NM_000536
-2.02505	RAPGEF5	NM_012294
-2.04147	RARB	NM_000965
-2.48524	RASGRP1	NM_005739
-2.03499	RASL12	NM_016563
-2.2948	RBM11	NM_144770
-2.01854	RBMXL2	NM_014469
-2.0083	RBMY1B	NM_001006121
-2.02858	RBMY2FP	NR_002193
-2.02712	RBP2	NM_004164
-7.72698	REG1P	NR_002714
-2.01242	REG4	NM_032044
-2.02981	RELN	NM_005045
-2.03258	RERGL	NM_024730
-2.63849	RFPL1	NM_021026
-2.25698	RFPL2	NM_006605
-2.0225	RFX6	NM_173560
-2.03288	RGL4	NM_153615
-2.00062	RGPD1	NM_001024457
-2.32296	RGR	NM_002921
-2.03105	RGS13	NM_002927
-2.03478	RGS7BP	NM_001029875
-2.38808	RGSL1	NM_001137669
-2.01604	RHD	NM_016124
-2.03154	RHOJ	NM_020663
-2.00997	RHOXF1	NM_139282
-2.03403	RHOXF2B	NM_001099685
-2.02302	RIC3	NM_024557
-2.04166	RIMS2	NM_014677
-2.01647	RIN3	AK090451
-2.13146	RIPK3	NM_006871
-2.02407	RIPPLY2	NM_001009994
-2.02996	RLN2	NM_005059
-2.01536	RNF128	NM_194463
-2.02266	RNF152	ENST00000312828
-2.03368	RNF17	NM_031277
-2.01946	RNF180	NM_178532
-2.02974	RNLS	NM_001031709
-2.04032	ROBO2	NM_002942
-2.36802	ROPN1B	NM_001012337
-2.04784	ROS1	NM_002944
-2.03191	RP11-165H20.1	NR_003928
-2.3651	RP11-218C14.6	NR_001279
-2.01432	RP11-327P2.4	NR_027047
-2.02104	RP13-102H20.1	NM_144967
-3.1939	RP3-527F8.2	BC042469
-2.0303	RP4-662A9.2	NR_027029
-3.915	RPA4	NM_013347
-2.03124	RPE65	NM_000329
-2.4973	RPL13AP17	NR_003680
-2.26809	RPL19	NM_000981
-2.32813	RPL26	NM_000987
-2.0839	RPL36A	NM_021029
-2.49951	RPLP1	NM_001003
-2.2441	RPS10	NM_001014
-2.1059	RPS14	NM_001025071
-2.18041	RPS17	NM_001021
-2.47712	RPS2	NM_002952
-2.19882	RPS27	NM_001030
-2.07672	RPS28	NM_001031
-2.23187	RPS8	NM_001012
-2.03026	RS1	NM_000330
-2.04776	RSPO2	NM_178565
-2.01219	RTN1	NM_021136
-2.04556	RUNDC2B	AK023827
-2.03589	RUNX1T1	NM_004349
-2.01602	RXFP1	NM_021634
-2.78624	RXFP2	NM_130806
-2.02635	RYR3	NM_001036
-2.0148	S100G	NM_004057
-2.02007	SAMD3	NM_152552
-2.0312	SCD5	NM_024906
-2.41417	SCG2	NM_003469
-2.73664	SCG3	NM_013243
-2.02573	SCGB1C1	NM_145651
-2.0332	SCGB1D1	NM_006552
-2.02539	SCGB2A2	NM_002411
-2.02228	SCML4	NM_198081
-2.04236	SCN11A	NM_014139
-2.03159	SCN1A	NM_006920
-2.01909	SCN2A	NM_021007
-2.03389	SCN3B	NM_018400
-2.03099	SCN7A	ENST00000409855
-2.03829	SCN9A	NM_002977
-2.09514	SCNN1B	NM_000336
-2.39002	SCNN1G	NM_001039
-2.03681	SCRG1	NM_007281
-2.05782	SCUBE2	NM_020974
-2.02568	SDK2	NM_001144952
-2.03115	SEC14L5	NM_014692
-2.03481	SELL	NM_000655
-2.04091	SELP	NM_003005
-2.00083	SEMA3E	NM_012431
-4.19211	SEMA5B	NM_001031702
-2.03936	SEMA6A	NM_020796
-2.2607	SEMA6D	NM_024966
-2.01558	SEMG1	NM_003007
-2.03107	SERPINA11	NM_001080451
-2.0227	SERPINA13	NR_015340
-2.05845	SERPINA5	NM_000624
-2.03091	SERPINA5	NM_000624
-2.03078	SERPINA7	NM_000354
-2.04332	SERPINB12	NM_080474
-2.83308	SERPINB13	NM_012397
-2.03018	SERPINB2	NM_002575
-2.00409	SERPIND1	NM_000185
-2.81148	SFMBT2	NM_001029880
-2.03083	SFRP2	NM_003013
-2.03215	SFRP4	NM_003014
-2.0336	SFRS13B	NM_080743
-4.02524	SFTPA1	NM_005411
-2.02576	SGCD	NM_000337
-2.03713	SGCZ	NM_139167
-2.02743	SGK2	NM_170693
-2.03522	SGPP2	ENST00000321276
-2.0317	SH2D1A	NM_002351
-2.04535	SH2D1B	NM_053282
-2.02553	SHISA2	NM_001007538
-2.02798	SHISA3	NM_001080505
-2.01002	SHROOM4	NM_020717
-2.04797	SI	NM_001041
-2.03311	SIAH3	NM_198849
-2.02763	SIGLEC1	NM_023068
-2.34304	SIGLEC11	NM_052884
-2.03806	SIGLECP3	NR_002804
-2.79159	SLC12A5	NM_020708
-2.00911	SLC13A1	NM_022444
-3.23265	SLC13A3	NM_001011554
-2.02021	SLC14A1	NM_001146037
-3.49922	SLC14A2	AK074236
-2.00346	SLC17A1	NM_005074
-2.03785	SLC19A3	NM_025243
-2.02914	SLC1A2	NM_004171
-2.71143	SLC22A11	NM_018484
-2.04553	SLC22A11	AK075127
-2.03473	SLC22A9	NM_080866
-2.0092	SLC25A31	NM_031291
-2.04911	SLC26A7	NM_134266
-2.04142	SLC26A7	NM_052832
-2.38929	SLC27A1	NM_198580
-2.03656	SLC2A2	NM_000340
-2.03377	SLC38A11	NM_173512
-2.01748	SLC40A1	NM_014585
-2.0157	SLC44A4	NM_025257
-2.02833	SLC46A2	NM_033051
-2.03366	SLC46A3	NM_181785
-2.02518	SLC4A1	NM_000342
-2.02365	SLC4A10	NM_022058
-2.03095	SLC4A4	NM_003759
-2.03002	SLC5A12	NM_178498
-2.02678	SLC5A7	NM_021815
-2.02035	SLC5A8	NM_145913
-2.03092	SLC6A1	NM_003042
-2.0291	SLC6A11	NM_014229
-4.59085	SLC6A12	NM_003044
-2.0301	SLC6A14	NM_007231
-2.02473	SLC6A3	NM_001044
-2.02567	SLC7A14	NM_020949
-2.02979	SLC7A3	NM_032803
-2.16522	SLC8A2	NM_015063
-5.04855	SLC9A3	NM_004174
-2.03908	SLCO1A2	NM_134431
-2.03124	SLCO1C1	NM_017435
-2.02768	SLCO4C1	NM_180991
-2.07023	SLCO5A1	AK022971
-2.0353	SLCO6A1	NM_173488
-2.02523	SLIT1	NM_003061
-2.03246	SLITRK1	NM_052910
-2.03881	SLITRK2	NM_032539
-2.03074	SMEK3P	NR_002784
-2.8045	SMOC1	NM_001034852
-2.03071	SNED1	NM_001080437
-2.02283	SNRPN	BC043194
-2.03027	SNTG2	NM_018968
-2.0276	SNTN	NM_001080537
-2.03819	SNX20	ENST00000330943
-2.48526	SNX31	NM_152628
-2.47132	SOST	NM_025237
-2.01752	SOX1	NM_005986
-2.0295	SOX11	NM_003108
-2.03127	SOX14	NM_004189
-2.04237	SOX2OT	NR_004053
-2.03174	SOX5	NM_152989
-2.03136	SPAG6	NM_012443
-2.01173	SPAG6	NM_172242
-2.58965	SPANXN3	NM_001009609
-2.03088	SPARCL1	NM_004684
-2.05038	SPATA9	ENST00000316087
-2.01975	SPERT	NM_152719
-2.03141	SPHKAP	NM_030623
-2.03185	SPI1	NM_003120
-2.14773	SPINK1	NM_003122
-4.19443	SPNS2	NM_001124758
-2.00182	SPO11	NM_012444
-2.00752	SPON1	NM_006108
-2.02248	SPRR4	NM_173080
-2.00446	SPTA1	NM_003126
-2.02938	SPTB	NM_001024858
-2.03273	SPZ1	NM_032567
-2.11077	SRD5A2	NM_000348
-2.42149	SRMS	NM_080823
-2.04383	SSX7	NM_173358
-2.03671	SSX8	NR_027250
-2.03629	ST6GAL2	NM_032528
-2.00507	ST8SIA4	NM_175052
-2.03604	STAP1	NM_012108
-2.02213	STARD6	NM_139171
-2.54675	STATH	NM_003154
-2.04278	STK31	NM_032944
-2.2864	STK33	NM_030906
-2.03397	STOML3	NM_145286
-2.33797	STXBP6	AK096957
-2.03977	SUCNR1	NM_033050
-2.00687	SUCNR1	NM_033050
-2.02258	SULT1B1	NM_014465
-2.04178	SULT2A1	NM_003167
-3.52535	SUMO1	AL565221
-2.00287	SUSD4	NM_017982
-2.03437	SV2A	NM_014849
-2.03031	SYCP2L	NM_001040274
-4.77154	SYNPR	NM_144642
-2.04178	SYT11	NM_152280
-2.02969	SYT5	NM_003180
-2.03338	SYT8	NM_138567
-2.04055	SYT9	NM_175733
-2.04019	SYTL5	NM_001163335
-2.02671	TAAR1	NM_138327
-2.03401	TAAR6	NM_175067
-2.04153	TAAR9	NM_175057
-2.04195	TAC1	NM_003182
-2.04814	TAGAP	NM_054114
-2.02847	TAGAP	NM_138810
-2.28412	tAKR	NR_026743
-3.15276	TAL1	NM_003189
-2.02946	TANC2	AK001077
-2.04999	TARP	NM_001003799
-2.03128	TAS2R38	NM_176817
-2.31593	TAS2R41	NM_176883
-2.04024	TAS2R42	NM_181429
-2.02427	TAS2R46	NM_176887
-2.05038	TAT	NM_000353
-2.00904	TAT	BC020707
-2.02337	TBR1	NM_006593
-2.0403	TBX22	NM_016954
-2.03281	TBX5	NM_000192
-2.04794	TCAM1	NR_002947
-2.26203	TCL6	NR_028288
-2.03121	TDGF3	M96956
-2.02701	TDH	NR_001578
-2.01479	TDH	AK057762
-2.03591	TDRD5	NM_173533
-2.7226	TECRL	NM_001010874
-2.0448	TEKT1	NM_053285
-2.03093	TET1	NM_030625
-2.03226	TEX11	NM_001003811
-2.03632	TEX12	NM_031275
-2.01795	TEX15	NM_031271
-2.0335	TF	AK126941
-2.03226	TF	NM_001063
-2.021	TFAP2D	NM_172238
-2.0408	TFEC	NM_012252
-2.02677	TGIF2LY	NM_139214
-2.02732	TGM4	NM_003241
-2.04844	TGM5	NM_201631
-2.03043	THBS2	NM_003247
-2.19174	THBS4	NM_003248
-2.53996	THPO	NM_000460
-2.03122	THSD7A	NM_015204
-2.04678	TIE1	NM_005424
-2.25758	TIMD4	NM_138379
-2.02861	TLR8	NM_138636
-7.56028	TM4SF20	NM_024795
-2.04892	TMC3	BX640632
-2.03104	TMEM108	AB051477
-5.42953	TMEM132B	NM_052907
-2.03424	TMEM163	NM_030923
-2.01371	TMEM196	NM_152774
-2.0289	TMEM220	NM_001004313
-3.5144	TMEM225	NM_001013743
-2.27564	TMEM229B	ENST00000394512
-2.02327	TMEM26	NM_178505
-2.01772	TMPRSS11A	NM_182606
-3.13283	TMPRSS11B	NM_182502
-3.97385	TMPRSS11D	NM_004262
-2.01615	TMPRSS11E	NM_014058
-2.0293	TMPRSS12	NM_182559
-2.03442	TNFRSF19	NM_018647
-2.02594	TNFRSF19	NM_148957
-2.02588	TNFSF18	NM_005092
-2.00968	TNMD	NM_022144
-2.03405	TNNI3K	NM_015978
-2.04351	TNP1	NM_003284
-2.76155	TNRC18	NM_001080495
-2.01874	TOX3	NM_001146188
-2.02549	TP53AIP1	NM_022112
-2.02814	TP63	NM_003722
-3.36769	TPD52L3	NM_033516
-2.02326	TPH1	NM_004179
-2.0398	TPH2	NM_173353
-2.02096	TPH2	AK094614
-2.03149	TPSAB1	NM_003294
-2.03318	TPSD1	NM_012217
-2.02322	TRAT1	NM_016388
-2.03099	TRDN	AJ489257
-2.03918	TRHDE	NM_013381
-2.02884	TRIM15	NM_033229
-2.02753	TRIM55	NM_184086
-2.7418	TRIM59	NM_173084
-2.03403	TRIM6	NM_001003818
-2.02486	TRIM60	NM_152620
-2.03699	TRIM64	NM_001136486
-2.00083	TRIM72	NM_001008274
-2.00068	TRIM73	BC033812
-2.80252	TRIM9	NM_052978
-2.04101	TRIM9	NM_015163
-2.03143	TRIML1	NM_178556
-2.04055	TRPA1	NM_007332
-2.6791	TRPC6	NM_004621
-2.03361	TRPM6	NM_017662
-2.00149	TRYX3	NM_001001317
-2.02878	TSHR	NM_001018036
-2.01811	TSP50	NM_013270
-2.03508	TSPAN11	NM_001080509
-2.03059	TSPAN2	NM_005725
-2.03177	TSPY4	AK093413
-2.01285	TTC22	ENST00000371276
-2.01267	TTC29	NM_031956
-3.60289	TTC9	NM_015351
-4.30052	TTLL10	NM_153254
-2.01272	TTLL2	NM_031949
-2.63575	TTLL6	NM_173623
-3.22346	TTN	NM_133378
-2.03488	TTN	NM_133379
-2.05109	TTR	NM_000371
-2.00912	TTTY1	NR_001538
-2.03632	TTTY10	NR_001542
-2.02162	TTTY15	NR_001545
-2.03633	TTTY21	NR_001535
-2.03357	TTTY3	NR_001524
-2.04387	TTTY4C	NR_002177
-2.03318	TTTY7	NR_001534
-2.02138	TTTY8	NR_001533
-2.05117	TTTY9A	NR_001530
-2.035	TUBB1	NM_030773
-2.00007	TXK	NM_003328
-2.0346	TXLNB	NM_153235
-2.02253	TXNL1	ENST00000217515
-2.02005	TYR	NM_000372
-2.02997	UBASH3A	NM_018961
-2.31198	UBB	NM_018955
-2.42041	UBC	NM_021009
-2.02444	UBE2QL1	NM_001145161
-2.0285	UBE2U	NM_152489
-2.03452	UCP1	NM_021833
-2.04713	UGT2A3	NM_024743
-2.63186	UGT2B4	NM_021139
-2.0327	UGT3A1	NM_152404
-2.02994	UNC13C	NM_001080534
-4.82227	UNC80	NM_182587
-2.03488	UNQ1887	AL834399
-2.03794	UNQ3028	AY358789
-2.02666	UNQ353	AY358648
-2.02766	UNQ6126	AY358194
-2.03268	UNQ9368	NR_003542
-2.0423	UNQ9374	AY358216
-2.83267	UPK2	NM_006760
-2.03173	USH2A	NM_206933
-2.01449	USP36	BC038983
-2.00401	USP9Y	NM_004654
-2.03426	UTS2	NM_021995
-2.09452	UTS2R	NM_018949
-2.03231	UTY	NM_182660
-2.0308	UTY	NM_007125
-2.09758	VASH1	NM_014909
-2.03644	VAT1L	NM_020927
-2.0293	VCAM1	NM_001078
-2.02946	VENTXP1	NR_001559
-2.03003	VN1R3	BC107073
-4.90009	VN1R4	NM_173857
-2.02202	VSNL1	NM_003385
-2.23023	VSTM2A	ENST00000407838
-2.02594	VSTM2B	NM_001146339
-2.02937	WASF3	NM_006646
-2.0342	WDR13	L08237
-2.03628	WDR17	NM_170710
-2.0346	WDR49	NM_178824
-2.02652	WDR49	NM_178824
-4.06235	WDR72	NM_182758
-2.04028	WDR87	NM_031951
-2.00389	WDR88	NM_173479
-2.0292	WFDC10A	NM_080753
-2.02457	WFDC10B	NM_172006
-2.04288	WFDC13	NM_172005
-2.02595	WFDC2	NM_006103
-2.04015	WFDC8	NM_130896
-2.02877	WNK3	ENST00000375169
-2.88562	WNT5B	NM_030775
-2.47526	WNT7B	NM_058238
-2.56812	WNT8A	NM_058244
-2.02167	WNT8B	NM_003393
-2.70396	WSCD2	NM_014653
-3.38442	XAF1	NM_017523
-2.18423	XAGE1D	NM_133431
-2.03028	XG	NM_175569
-2.03095	XIRP2	NM_152381
-2.00155	XKR6	NM_173683
-2.03762	XKRY2	NM_001002906
-2.07215	ZC3H12D	NM_207360
-3.35258	ZC3H7B	NM_017590
-2.02023	ZDHHC15	NM_001146257
-2.03482	ZFP28	BC099903
-2.03326	ZFP28	NM_020828
-2.03181	ZFP30	NM_014898
-2.03089	ZFP42	NM_174900
-2.06709	ZFP82	AB075828
-2.04679	ZFP82	NM_133466
-2.047	ZIC1	NM_003412
-2.03496	ZIC4	AF332509
-2.04477	ZIM3	NM_052882
-6.75714	ZMAT1	NM_032441
-2.0215	ZNF167	NM_018651
-2.27457	ZNF2	NM_021088
-2.03303	ZNF215	NM_013250
-2.02839	ZNF235	BC002800
-2.02469	ZNF257	NM_033468
-2.0165	ZNF287	NM_020653
-2.03578	ZNF334	NM_199441
-2.02824	ZNF345	NM_003419
-2.42353	ZNF354C	NM_014594
-2.4683	ZNF385B	NM_152520
-2.03561	ZNF385D	ENST00000281523
-3.93864	ZNF404	NM_001033719
-2.03223	ZNF415	NM_018355
-2.03149	ZNF439	NM_152262
-2.01106	ZNF454	NM_182594
-2.02041	ZNF471	AB037817
-2.03515	ZNF516	NM_014643
-2.03194	ZNF528	NM_032423
-2.02963	ZNF549	NM_153263
-2.06024	ZNF556	NM_024967
-2.0428	ZNF560	NM_152476
-2.02596	ZNF577	NM_032679
-2.01268	ZNF582	NM_144690
-2.041	ZNF606	NM_025027
-2.04213	ZNF608	NM_020747
-2.02323	ZNF610	NM_173530
-2.03399	ZNF649	NM_023074
-2.03132	ZNF660	NM_173658
-2.03648	ZNF681	NM_138286
-2.02917	ZNF682	NM_033196
-2.42801	ZNF702P	NR_003578
-2.04477	ZNF708	NM_021269
-2.03912	ZNF71	NM_021216
-2.00817	ZNF711	NM_021998
-2.026	ZNF718	NM_001039127
-2.03074	ZNF750	NM_024702
-2.10894	ZNF784	NM_203374
-2.0325	ZNF804B	NM_181646
-2.03807	ZNF829	NM_001037232
-2.02882	ZNF831	NM_178457
-2.02332	ZNF844	ENST00000439326
-2.00517	ZNF850P	CR627133
-2.81578	ZNF853	NM_017560
-2.04129	ZNF876P	NR_027481
-2.19971	ZNF90	NM_007138
-2.03387	ZNF93	NM_031218
-2.21816	ZNF99	NM_001080409
-2.03121	ZNF99	BC021822
-2.02912	ZP1	NM_207341
-2.51711	ZPBP2	NM_199321
-2.03454	ZPLD1	NM_175056
-2.03073	ZSCAN18	AY279352
-2.02677	ZSCAN18	NM_023926
-3.88423	ZSCAN4	NM_152677
-2.04307	ZXDC	AY358102

[truncated: 1 more sheets: NOC Hep-2 DOWN]
