# Supplementary material for: Integrated Deadenylase Genetic Association Network and Transcriptome Analysis in Thoracic Carcinomas
Source: Molecules. 2022 May 12;27(10):3102. doi: 10.3390/molecules27103102 (PMC9145511; doi:10.3390/molecules27103102)
Supplement: Supplementary file 1 [file molecules-27-03102-s001.zip › Table S5.xlsx]

## Sheet: Table S5
Table S5. Common transcripts upon silencing of CNOT6, CNOT6L, CNOT7, PARN and NOC in NCI-H520, HEp-2 and MCF7 cells
	MCF data on CNOT6, CNOT6L, CNOT7 and CNOT8 are from Aslam et al. (1) and Mittal et al. (2) studies.
	1. Aslam, A., Mittal, S., Koch, F., Andrau, J.C. and Winkler, G.S., The Ccr4-NOT deadenylase subunits CNOT7 and CNOT8 have overlapping roles and modulate cell proliferation. Mol Biol Cell 2009, 20, 3840-3850.
	2. Mittal, S., Aslam, A., Doidge, R., Medica, R. and Winkler, G.S., The Ccr4a (CNOT6) and Ccr4b (CNOT6L) deadenylase subunits of the human Ccr4-Not complex contribute to the prevention of cell death and senescence. Mol Biol Cell 2011, 22, 748-758.

## Sheet: CNOT6 UP
COMMON UPREGULATED TRANSCRIPTS (FC 1.5) upon silencing of CNOT6 in NCI-H520 and HEp-2 cells.
Comparison with data from double silencing of CNOT6 and CNOT6L (CNOT6/CNOT6L) in MCF7 cells*.
Silenced deadenylase(s); Cell line
Condition A	Condition B	common genes (N)**	Gene name
CNOT6; NCI-H520	CNOT6; HEp-2	45	RFX6	NM_173560
			PAPLN	NM_173462
			IL1A	NM_000575
			SAMD7	NM_182610
			MRGPRX1	NM_147199
			CR1	NM_000651
			AATK	NM_001080395
			PGA3	NM_001079807
			CHRNA1	NM_001039523
			FASLG	NM_000639
			VWA5B1	NM_001039500
			CDC20B	NM_152623
			NDST4	NM_022569
			SLC22A3	NM_021977
			HLA-DOA	NM_002119
			DNAH17	NM_173628
			CNTN2	NM_005076
			TAAR2	NM_001033080
			SPACA5	NM_205856
			SSTR5	NM_001053
			HLA-DPA1	NM_033554
			SPINK13	NM_001040129
			CXCR5	NM_032966
			THSD7B	NM_001080427
			MUC17	NM_001040105
			CDHR3	NM_152750
			SYNPO2L	NM_024875
			CSHL1	NM_022579
			CMA1	NM_001836
			RGS18	NM_130782
			TRPM6	NM_017662
			WFIKKN2	NM_175575
			KRTAP13-1	NM_181599
			SLC22A7	NM_153320
			FAM71E2	NM_001145402
			HCG4B	NR_001317
			ADAMTS7	NM_014272
			ATP1A2	NM_000702
			LOC100132005	AK092662
			MAGEC1	NM_005462
			CCDC155	NM_144688
			TSPAN32	NM_139022
			FAM47A	NM_203408
			DGKB	NM_145695
			OR11G2	NM_001005503
CNOT6; NCI-H520	CNOT6/CNOT6L; MCF7	2	GPR81	NM_032554
			DCLK1	NM_004734
CNOT6; Hep2	CNOT6/CNOT6L; MCF7	5	LMO3	NM_018640
			MUCL1	NM_058173
			SLITRK6	NM_032229
			GALNT12	NM_024642
			F7	NM_000131
* Data from Aslam et al. 2009 and Mittal et al. 2011 (see Sheet "Table SV")
** Common upregulated transcripts between in Condition A and Condition B

## Sheet: CNOT6L UP
COMMON UPREGULATED TRANSCRIPTS (FC 1.5) upon silencing of CNOT6L in NCI-H520, MCF7 and
Comparison with data from double silencing of CNOT6 and CNOT6L (CNOT6/CNOT6L) in MCF7 cells*.
Silenced deadenylase(s); Cell line
Condition A	Condition B	common genes (N)**	Gene Name	Accession
CNOT6L NCI-H520	CNOT6/CNOT6L MCF7	2	CXCL17	NM_198477
			GPR81	NM_032554
CNOT6L; MCF7	CNOT6/CNOT6L; MCF7	29	POF1B	NM_024921
			CRAT	NM_000755
			ZNF804B	NM_181646
			LMO3	NM_018640
			PTGER2	NM_000956
			FGFR4	NM_213647
			GALNT12	NM_024642
			SLC27A2	NM_003645
			DCLK1	NM_004734
			LINC00052	NR_026869
			CDH18	NM_004934
			MAPK10	NM_138980
			CLEC3A	NM_005752
			SEMA3E	NM_012431
			SLITRK6	NM_032229
			CRISP3	NM_006061
			ABCA12	NM_173076
			ATP6V0A4	NM_020632
			SUSD2	NM_019601
			HGD	NM_000187
			ST6GAL1	NM_173216
			MUCL1	NM_058173
			AGR2	NM_006408
			TGFB3	NM_003239
			LRP2	NM_004525
			PADI2	NM_007365
			FST	NM_006350
			CPNE4	NM_130808
			FMO5	NM_001461
* Data from Aslam et al. 2009 and Mittal et al. 2011 (see Sheet "Table SV")
** Common upregulated transcripts between in Condition A and Condition B

## Sheet: CNOT7 UP
COMMON UPREGULATED TRANSCRIPTS (FC 1.5) upon silencing of CNOT7 in NCI-H520, HEp-2 and MCF7 and
comparison with data from double silencing of CNOT7 and CNOT8 (CNOT7/CNOT8) in MCF7 cells*.
Silenced deadenylase(s); Cell line
Condition A	Condition B	Condition C	common genes (N)**	Gene Name	Accession
CNOT7; NCI-H520	CNOT7; HEp-2		23	PKNOX2	NM_022062
				SLC10A7	NM_032128
				AATK	NM_001080395
				CTAGE5	AK091252
				DNAH17	NM_173628
				SAMSN1	NM_022136
				OR13C4	NM_001001919
				CCDC155	NM_144688
				RSPO	NM_178565
				ICA1L	NM_138468
				OR10R2	NM_001004472
				CCR4	NM_005508
				FASLG	NM_000639
				FOXP2	NM_148900
				FAM47A	NM_203408
				RFX6	NM_173560
				WFIKKN2	NM_175575
				TYR	NM_000372
				GOT1L1	NM_152413
				KRTAP13-1	NM_181599
				ARHGEF10	ENST00000382795
				KIAA1751	ENST00000412120
				ADAMTS7	NM_014272
CNOT7; MCF7 (Aslam)	CNOT7/CNOT8; MCF7 (Aslam)	CNOT7/CNOT8; MCF7 (Mittal)	2	MSMB	NM_002443
				PMP22	NM_000304
CNOT7; HEp-2	CNOT7/CNOT8; MCF7 (Aslam)	CNOT7/CNOT8; MCF7 (Mittal)	3	ATP8B2	NM_001005855
				ST6GALNAC2	NM_006456
				ST3GAL5	NM_003896
CNOT7; HEp-2	CNOT7/CNOT8; MCF7 (Aslam)		5	RP5-1022P6.2	NM_019593
				C1orf51	NM_144697
				TANC2	NM_025185
				FGFR4	NM_213647
				CC2D1B	NM_032449
CNOT7; HEp-2	CNOT7/CNOT8; MCF7 (Mittal)		7	ALDH1L2	NM_001034173
				ZFYVE	NM_007323
				RASGRP1	NM_005739
				OR2A20P	NR_002158
				AKAP5	NM_004857
				ARG2	NM_001172
				LCP1	NM_002298
CNOT7; NCI-H520	CNOT7/CNOT8; MCF7 (Aslam)		1	COL27A1	ENST00000374106
CNOT7; NCI-H520	CNOT7/CNOT8; MCF7 (Mittal)		4	GRHL3	NM_198174
				BLNK	NM_013314
				MAP2	ENST00000392193
				IL4R	ENST00000380922
CNOT7/CNOT8; MCF7 (Aslam)	CNOT7/CNOT8; MCF7 (Mittal)		42	C9orf152	NM_001012993.3
				CXCR4	NM_001008540
				GDF15	NM_004864
				S100P	NM_005980
				TIMP3	NM_000362
				CPNE4	NM_130808
				C16orf45	NM_033201
				GHR	NM_000163
				CORO2A	NM_003389
				IRF6	NM_006147
				NUPR1	NM_001042483
				C4orf18	NM_001128424
				EGR1	NM_001964
				PGM2L1	NM_173582
				RAB23	NM_016277
				ITGB6	NM_000888
				IFNGR2	NM_005534
				GBP2	NM_004120
				GCNT2	NM_145649
				TRIB1	NM_025195
				PPM1E	NM_014906
				IFRD1	NM_001550
				KIF5C	NM_004522
				FAM83A	NM_032899
				LEO1	NM_138792
				SASH1	NM_015278
				ARHGAP18	NM_033515
				DDIT4	NM_019058
				SNX9	NM_016224
				PLAC1	NM_021796
				CDK7	NM_001799
				MAP1B	NM_005909
				GNA14	NM_004297
				MTSS1	NM_014751
				IMPA1	NM_005536
				ELP2	NM_018255
				NCOA7	NM_181782
				LONRF1	NM_152271
				MLLT11	NM_006818
				GCNT1	NM_001490
				SLC17A5	NM_012434
				YPEL2	NM_001005404
* Data from Aslam et al. 2009 and Mittal et al. 2011 (see Sheet "Table SV")
** Common upregulated transcripts between in Condition A and Condition B

## Sheet: CNOT8 UP
COMMON UPREGULATED TRANSCRIPTS (FC 1.5) upon silencing of CNOT8 in NCI-H520, Hep2 and MCF7 and
comparison with data from double silencing of CNOT7 and CNOT8 (CNOT7/CNOT8) in MCF7 cells*.
Silenced deadenylase(s); Cell line
Condition A	Condition B	Condition C	common genes (N)**	Gene Name	Accession
CNOT8; Hep2	CNOT7/CNOT8; MCF7 (Aslam)		3	PDZRN3	NM_015009
				C1orf51	NM_144697
				TANC2	NM_025185
CNOT8; Hep2	CNOT7/CNOT8; MCF7 (Mittal)		8	BTG2	NM_006763
				C10orf81	NM_024889
				ALDH1L2	NM_001034173
				ZFYVE9	NM_007323
				CEACAM5	NM_004363
				FMO5	NM_001461
				CCDC88C	NM_001080414
				PLEKHA5	AB051473
CNOT8; Hep2	CNOT7/CNOT8; MCF7 (Aslam)	CNOT7/CNOT8; MCF7 (Mittal)	2	ATP8B2	NM_001005855
				ST6GALNAC2	NM_006456
CNOT8; MCF7 (Aslam)	CNOT7/CNOT8; MCF7 (Aslam)		1	C10orf97	NM_024948
CNOT7/CNOT8; MCF7 (Aslam)	CNOT7/CNOT8; MCF7 (Mittal)		45	C9orf152	NM_001012993.3
				CXCR4	NM_001008540
				GDF15	NM_004864
				S100P	NM_005980
				TIMP3	NM_000362
				CPNE4	NM_130808
				C16orf45	NM_033201
				GHR	NM_000163
				MSMB	NM_002443
				CORO2A	NM_003389
				IRF6	NM_006147
				NUPR1	NM_001042483
				C4orf18	NM_001128424
				EGR1	NM_001964
				PGM2L1	NM_173582
				RAB2	NM_016277
				ITGB6	NM_000888.5
				IFNGR2	NM_005534
				GBP2	NM_004120
				GCNT2	NM_145649
				TRIB1	NM_025195
				PPM1E	NM_014906
				IFRD1	NM_001550
				KIF5C	NM_004522
				FAM83A	NM_032899
				LEO1	NM_138792
				SASH1	NM_015278
				ARHGAP18	NM_033515
				DDIT4	NM_019058
				SNX9	NM_016224
				PLAC1	NM_021796
				CDK7	NM_001799
				MAP1B	NM_005909
				GNA14	NM_004297
				MTSS1	NM_014751
				IMPA1	NM_005536
				ELP2	NM_018255
				ST3GAL5	NM_003896
				NCOA7	NM_181782
				LONRF1	NM_152271
				MLLT11	NM_006818
				PMP2	NM_000304
				GCNT1	NM_001490
				SLC17A5	NM_012434
				YPEL2	NM_001005404
* Data from Aslam et al. 2009 and Mittal et al. 2011 (see Sheet "Table SV")
** Common upregulated transcripts between in Condition A and Condition B

## Sheet: CNOT6 down
COMMON DOWNREGULATED TRANSCRIPTS (FC 1.5) upon silencing of CNOT6 in NCI-H520 and HEp-2 cells
Silenced deadenylase(s); Cell line
Condition A	Condition B	common genes (N)*	Gene Name	Accession
CNOT6; NCI-H520	CNOT6; Hep2	3	LYPD1	NM_144586
			GPR153	NM_207370
			RBM24	NM_153020
* Common upregulated transcripts between in Condition A and Condition B

## Sheet: CNOT6L down 
COMMON DOWNREGULATED TRANSCRIPTS (FC 1.5) upon silencing of CNOT6L and double silencing of CNOT6 and CNOT6L (CNOT6/CNOT6L) in MCF7 cells*
Silenced deadenylase(s); Cell line
Condition A	Condition B	common genes (N)**	Gene Name	Accession
CNOT6L; MCF7	CNOT6/CNOT6L; MCF7	3	CNOT6L	NM_144571
			STC2	NM_003714
			UBQLN2	NM_013444
* Data from Aslam et al. 2009 and Mittal et al. 2011 (see Sheet "Table SV")
** Common downregulated transcripts between in Condition A and Condition B

## Sheet: CNOT7 down
COMMON DOWNREGULATED TRANSCRIPTS (FC 1.5) upon silencing of CNOT7 in NCI-H520, Hep2 and MCF7 cells, and
comparison with data from double silencing of CNOT7 and CNOT8 (CNOT7/CNOT8) in MCF7 cells*.
Silenced deadenylase(s); Cell line
Condition A	Condition B	Condition C	common genes (N)**	Gene Name	Accession
CNOT7; NCI-H520	CNOT7; Hep2		6	SLC7A14	NM_020949
				GTSF1L	NM_001008901
				IFIT2	NM_001547
				CXCL10	NM_001565
				SLC24A3	NM_020689
				OASL	NM_003733
CNOT7; Hep2	CNOT7/CNOT8 MCF (Mittal)		1	CNOT7	NM_013354
CNOT7; Hep2	CNOT7/CNOT8; MCF (Aslam)		1	RPRM	NM_019845
CNOT7; MCF7 (Aslam)	CNOT7/CNOT8 MCF (Aslam)	CNOT7/CNOT8; MCF (Mittal)	2	RMND5A	NM_022780
				ELF4	NM_001421
CNOT7/CNOT8; MCF7 (Aslam)	CNOT7/CNOT8; MCF7 (Mittal)		9	C9orf142	BC002613
				SYNPO2	NM_133477
				AGRN	NM_198576
				DDX6	NM_004397
				PRSS23	NM_007173
				RBM8A	BC017770
				KIAA0232	NM_014743
				TULP3	NM_003324
				FREM2	NM_207361
* Data from Aslam et al. 2009 and Mittal et al. 2011 (see Sheet "Table SV")
** Common upregulated transcripts between in Condition A and Condition B

## Sheet: CNOT8 DOWN
COMMON DOWNREGULATED TRANSCRIPTS (FC 1.5) upon silencing of CNOT8 in Hep2 and MCF7 cells, and
comparison with data from double silencing of CNOT7 and CNOT8 (CNOT7/CNOT8) in MCF7 cells*.
Silenced deadenylase(s); Cell line
Condition A		Condition C	common genes (N)**	Gene Name	Accession
CNOT8; MCF7 (Aslam)	CNOT7/CNOT8; MCF7 (Aslam)	CNOT7/CNOT8; MCF7 (Mittal)	1	AGGF1	NM_018046.5
CNOT8D VS double kd-CNOT7&CNOT8
CNOT8; Hep2	CNOT7/CNOT8; MCF7 (Aslam)		3	SUMO1	AL565221
				FBXL17	NM_001163315
				RPL13	NM_033251
CNOT8; Hep2	CNOT7/CNOT8; MCF7 (Mittal)		3	NTRK2	NM_006180
				CNOT8	NM_004779
				HIST1H4C	NM_003542
CNOT8; MCF7 (Aslam)	CNOT7/CNOT8; MCF7 (Aslam)		1	AGGF1	NM_018046.5
CNOT7/CNOT8; MCF7 (Aslam)	CNOT7/CNOT8; MCF7 (Mittal)		11	SYNPO2	NM_133477
				ELF4	NM_001421
				KIAA0232	NM_014743
				FREM2	NM_207361
				C9orf142	BC002613
				RMND5A	NM_022780
				AGRN	NM_198576
				DDX6	NM_004397
				PRSS23	NM_007173
				RBM8A	BC017770
				TULP3	NM_003324
* Data from Aslam et al. 2009 and Mittal et al. 2011 (see Sheet "Table SV")
** Common upregulated transcripts between in Condition A and Condition B
