# Supplementary material for: Integrated Deadenylase Genetic Association Network and Transcriptome Analysis in Thoracic Carcinomas
Source: Molecules. 2022 May 12;27(10):3102. doi: 10.3390/molecules27103102 (PMC9145511; doi:10.3390/molecules27103102)
Supplement: Supplementary file 1 [file molecules-27-03102-s001.zip › Table S6.xlsx]

## Sheet: Table S6
Table S6. Upregulated and downregulated non-coding RNAs upon silencing of CNOT6, CNOT6L, CNOT7, PARN and NOC in NCI-H520 cells
	Data represent FC2 changes of non-coding RNAs upon silencing of the selected deadenylases.
UPREGULATED ncRNAs
SILENCED DEADENYLASE
	CNOT6			CNOT6L			CNOT7			PARN			NOC
ncRNA, name	FC2	Access	ncRNA, name	FC2	Access	ncRNA, name	FC2	Accesss	ncRNA, name	FC2	Accesss	ncRNA, name	FC2	Accesss
C20orf173	2.39	NR_026933	C1orf126	2.29	NR_027136	C17orf54	2.13	NR_027146	ADAM6	2.23	NR_002224	C17orf54	2.28	NR_027146
C21orf129	2.49	NR_027272	ANTXRL	2.11	NR_003601	C1orf126	2.44	NR_027136	BCORP1	3.7	NR_002923	C22orf37	2.66	XR_109694
C22orf37	3.3	XR_109694	AQP7P1	2.07	NR_002817	C22orf37	2.72	XR_109694	C14orf86	3.91	NR_027004	CSNK1A1P1	2.4	NR_027320
C9orf144	2.15	NR_024481	C22orf37	2.43	XR_109694	CSNK1A1P1	2.21	NR_027320	C19orf34	2.37	NR_033400	FLJ26484	2.44	NR_033876
CDRT15P	2.63	NR_003261	CDRT15P	2.33	NR_003261	DIRC3	2.61	NR_026597	C1orf118	2.3	XR_113334	FLJ31356	12.85	XR_109966
CSNK1A1P1	2.67	NR_027320	CSNK1A1P1	2.79	NR_027320	FLJ25328	4.45	NR_024335	C1orf81	2.01	XR_108341	FLJ43879	2.35	NR_034162
DEFA10P	2.09	NR_029386	FAM87A	2.13	XR_110087	FLJ43879	2.19	NR_034162	C20orf173	2.83	NR_026933	FLJ44054	3.16	NR_024609
DPRXP4	2.32	NR_002221	FLJ22447	2.07	NR_039985	FLJ44054	3.33	NR_024609	C4orf10	2.15	NR_015453	GUCY2E	2.16	NR_024042
FAM87B	2.26	XR_108280	FLJ35424	2.07	NR_040045	HPVC1	2.26	NR_004422	C6orf112	2.65	NR_037157	HIGD2B	2.66	NR_002780
FAM87B	2.11	XR_112085	FLJ36644	3	NR_036534	KRTAP20-4	2.15	NR_023342	CMAHP	4.83	NR_002174	HPVC1	2.14	NR_004422
FLJ26484	2.52	NR_033876	FLJ43879	3.32	NR_034162	LOC100129407	3.17	NR_034116	CXCR2P1	2.05	NR_002712	HSFY1P1	3.14	NR_003607
FLJ36000	2.4	NR_027084	FLJ44054	2.43	NR_024609	LOC100130298	2.21	NR_034003	CYP4Z2P	4.82	NR_002788	KRTAP20-4	2.1	NR_023342
FLJ43879	3.36	NR_034162	LOC100128252	2.21	NR_036522	LOC100192378	2.23	NR_024360	DPRXP4	2.71	NR_002221	LOC100129407	3.33	NR_034116
LOC100128653	2.45	XR_108727	LOC100128420	3.33	NR_038461	LOC100506393	2.35	NR_040098	LOC100129858	6.13	NR_033939	LOC100132735	4.4	NR_038399
LOC100129223	2.58	XR_111243	LOC100128653	2.03	XR_108727	LOC100507012	2.06	XR_109821	LOC100130157	3.2	XR_109613	LOC121952	2.42	NR_026965
LOC100129407	2.6	NR_034116	LOC100129223	2.11	XR_111243	LOC121952	2.98	NR_026965	LOC100130894	2.49	NR_034083	LOC144742	2.07	NR_024246
LOC100130169	2.64	XR_108782	LOC100129407	2.87	NR_034116	LOC280665	2.13	AF547222	LOC100131738	10.38	XR_108808	LOC149837	2.29	NR_015406
LOC100130231	2.72	NR_038446	LOC100129427	2.85	NR_033845	LOC282980	4.04	NR_040253	LOC100134423	2.35	XR_112192	LOC283480	2.25	NR_036486
LOC100130298	3.12	NR_034003	LOC100130298	2.58	NR_034003	LOC283587	2.34	BC029479	LOC100144602	2.07	NR_034138	LOC285045	2.09	NR_027098
LOC100130301	2.2	NR_034020	LOC100130331	2.31	NR_027247	LOC284240	2.26	AL390159	LOC100188949	2.66	NR_024464	LOC286442	2.2	NR_038968
LOC100130894	2.98	NR_034083	LOC100131496	4.06	NR_024594	LOC285045	2.78	NR_027098	LOC100216545	8.74	NR_024586	LOC349408	2.68	NR_030727
LOC100132215	2.39	NR_027069	LOC100133461	2.18	NR_034136	LOC286442	2.42	NR_038968	LOC100506393	2.28	NR_040098	LOC402779	2.6	NR_038372
LOC100188949	2.78	NR_024464	LOC100192378	2.01	NR_024360	LOC338739	2.05	NR_034027	LOC115110	2.07	NR_026927	LOC440297	2.84	NR_033579
LOC100287704	2.43	NR_028348	LOC100506393	2.24	NR_040098	LOC349408	2.21	NR_030727	LOC121952	3.43	NR_026965	LOC440335	2.1	NR_029454
LOC100505488	3.24	XR_109295	LOC121952	2.52	NR_026965	LOC389247	2.24	NR_033995	LOC126536	2.15	NR_026828	LOC440742	2.34	XR_110857
LOC100506393	2.56	NR_040098	LOC150185	2.07	NR_024381	LOC401442	2.42	XR_110089	LOC145837	2.2	NR_026979	LOC642781	3.09	XR_112733
LOC100507073	2.29	XR_109943	LOC284788	2.35	NR_027089	LOC402779	2.66	NR_038372	LOC149837	3.15	NR_015406	LOC643797	3.09	XR_109223
LOC100507244	2.26	NR_040076	LOC285045	2.16	NR_027098	LOC440297	2.66	NR_033579	LOC285045	4.59	NR_027098	LPAL2	7.31	NR_028093
LOC100507465	3.59	XR_108987	LOC286442	2.02	NR_038968	LOC440742	2.45	XR_110857	LOC285796	2.81	NR_028390	LY86-AS1	6.59	NR_026970
LOC126536	2.16	NR_026828	LOC338817	2.04	NR_033890	LOC442454	3.63	NR_002308	LOC340113	2.26	NR_033832	NCRNA00029	3.4	NR_028295
LOC144742	2.7	NR_024246	LOC339240	2.4	NR_001443	LOC642781	3.22	XR_112733	LOC400891	2.87	NR_027006	NCRNA00112	2.41	NR_024028
LOC144817	2.12	NR_038433	LOC401134	5.69	NR_033976	LOC643797	2.73	XR_109223	LOC644145	2.08	NR_003935	NCRNA00208	2.37	NR_040035
LOC149837	3.08	NR_015406	LOC402779	2.33	NR_038372	LOC728012	2.72	NR_038384	LOC645591	2.88	NR_034141	OR2L1P	2.4	NR_002145
LOC283738	4.04	NR_038229	LOC440297	2.16	NR_033579	LOC728445	2.28	CD243366	LOC729444	2.69	NR_038388	OR3A4	3.03	NR_024128
LOC284578	2.02	NR_027086	LOC642781	3.7	XR_112733	MGC39372	2.07	NR_033851	LOC729966	2.03	NR_036575	POM121L10P	2.56	NR_024593
LOC284788	2.4	NR_027089	LOC643486	3.22	NR_003539	MIMT1	2.03	NR_024059	NAG20	2.32	XR_108823	PP12613	3.9	NR_024365
LOC285045	3.56	NR_027098	LOC648570	2.06	XR_114251	NCRNA00029	3.62	NR_028295	NCRNA00311	5.05	XR_115032	PP13004	2.72	XR_108769
LOC285084	2.18	NR_038897	LOC728012	2.36	NR_038384	NCRNA00112	2.89	NR_024028	NCRNA00326	2.28	NR_026969	TRPC2	2.6	NR_002720
LOC286442	2.03	NR_038968	LOC729121	2.1	NR_024439	NCRNA00162	2.39	NR_024089	PAR1	2.48	NR_022009	TTTY2	2.35	NR_001536
LOC340113	2.57	NR_033832	NCRNA00029	2.75	NR_028295	NCRNA00208	2.54	NR_040035	PLK5	2.62	NR_026557	TTTY3	5.25	NR_001524
LOC349408	2.42	NR_030727	NCRNA00112	2.78	NR_024028	NCRNA00315	7.38	XR_109683	PP13004	4.24	XR_108769	XLOC_002612	2.49
LOC400891	2.78	NR_027006	NCRNA00208	3.3	NR_040035	OR2L1P	2.6	NR_002145	SKINTL	2.24	NR_026749	XLOC_002749	3.73
LOC400958	2.1	NR_036586	NCRNA00244	3.45	NR_024119	OR3A4	2.94	NR_024128	XLOC_000915	2.39		XLOC_003457	2.09
LOC402779	2.45	NR_038372	NCRNA00264	2.07	NR_026793	PART1	2.1	NR_028508	XLOC_002749	2.06		XLOC_003491	3.6
LOC440742	2.2	XR_110857	NCRNA00271	2.25	NR_026805	POM121L10P	2.54	NR_024593	XLOC_003240	2.45		XLOC_004805	2.24
LOC642781	2.89	XR_112733	OR2L1P	2.16	NR_002145	PP12613	4.06	NR_024365	XLOC_004598	2.47		XLOC_007602	2.41
LOC645591	2.82	NR_034141	OR3A4	2.49	NR_024128	PP13004	3.04	XR_108769	XLOC_008925	2.27		XLOC_008362	2.72
LOC648570	2	XR_114251	PCDHB18	2.51	NR_001281	PRO0611	2.06	NR_002762	XLOC_011185	4.84		XLOC_008374	3.27
LOC728012	2.83	NR_038384	PP12613	3.27	NR_024365	RNU11	2.09	BP873537	XLOC_012053	7.35		XLOC_009582	2.73
LOC729444	2.4	NR_038388	PP13004	2.68	XR_108769	SNORD12B	3.96	AV755695				XLOC_010507	2.1
LOC730811	2.12	NR_024468	PPY2	2.22	NR_002181	TRPC2	2.45	NR_002720				XLOC_012862	3.56
NAG20	2.03	XR_108823	TTTY2	2.55	NR_001536	TTTY2	2.55	NR_001536				XLOC_013686	2.05
NCRNA00029	3.23	NR_028295	UG0898H09	2.7	NR_027378	XAGE-4	2.07	XR_113307
NCRNA00112	3.09	NR_024028	XLOC_002612	2.03		XLOC_001849	2.02
NCRNA00162	2.51	NR_024089	XLOC_002749	2.86		XLOC_002612	2.51
NCRNA00202	2.13	NR_026795	XLOC_006805	2.04		XLOC_002749	4.48
NCRNA00208	3.21	NR_040035	XLOC_007053	2.23		XLOC_003491	2.04
NCRNA00264	2.18	NR_026793	XLOC_007602	2.23		XLOC_004805	2.26
OR3A4	2.69	NR_024128	XLOC_009929	2.25		XLOC_007602	2.37
PAR1	2.19	NR_022009	XLOC_010507	2.98		XLOC_008362	2.65
PART1	2.09	NR_028508	XLOC_012046	13.16		XLOC_009582	2.9
PCDHB18	2.4	NR_001281	XLOC_012862	2.05		XLOC_009929	2.32
PLK5	2.42	NR_026557				XLOC_010507	2.44
POM121L10P	2.39	NR_024593				XLOC_012862	4.12
PP12613	3.59	NR_024365
PP13004	4.26	XR_108769
SDC4P	2.16	NR_001580
TTTY17A	2.26	NR_001526
UG0898H09	2.05	NR_027378
UNQ6975	2.21	NR_033831
XLOC_000915	2.69
XLOC_001742	3.53
XLOC_002749	3.88
XLOC_003240	2.16
XLOC_004018	2.52
XLOC_004284	2.82
XLOC_004598	2.28
XLOC_005464	2.08
XLOC_006805	2.22
XLOC_007053	2.17
XLOC_008925	2.27
XLOC_009582	2.34
XLOC_009929	2.12
XLOC_010507	3.13
XLOC_012862	2.47
XLOC_014105	2.54
DOWNREGULATED ncRNAs
SILENCED DEADENYLASE
	CNOT6			CNOT6L			CNOT7			PARN			NOC
ncRNA, name	FC2	Access	ncRNA, name	FC2	Access	ncRNA, name	FC2	Accesss	ncRNA, name	FC2	Accesss	ncRNA, name	FC2	Accesss
BPESC1	-3.66853	NR_026783	ANKRD20A9P	-2.4929	NR_027995	AAA1	-2.79118	NR_033665	AAA1	-2.04621	NR_033665	AAA1	-2.47612	NR_033665
GSTTP2	-2.68459	NR_003082	BPESC1	-4.46602	NR_026783	BPESC1	-4.4018	NR_026783	BPESC1	-5.10723	NR_026783	ANKRD20A9P	-2.69076	NR_027995
LOC100507206	-3.00312	NR_038256	C9orf144	-2.42356	NR_024481	C21orf54	-2.60009	NR_024102	C14orf23	-2.2108	NR_026731	BPESC1	-3.98457	NR_026783
LOC348021	-2.49351	NR_026852	CD99P1	-2.24016	NR_033381	C3P1	-2.91686	NR_027300	C3P1	-3.06905	NR_027300	C14orf23	-2.50511	NR_026732
LOC400940	-4.04636	NR_026833	CMAHP	-3.28195	NR_002174	C9orf144	-2.73517	NR_024481	GSTTP2	-3.53198	NR_003082	C14orf23	-2.18513	NR_026731
LOC541471	-5.11343	NR_015395	GSTTP2	-2.38792	NR_003082	CD99P1	-2.23972	NR_033381	LOC100133207	-2.79228	XR_110242	C18orf2	-2.38392	NR_023925
LSAMP-AS1	-3.32652	NR_015391	LOC100128278	-2.01506	XR_110306	CMAHP	-2.91638	NR_002174	LOC100507206	-3.10524	NR_038256	C21orf54	-2.6035	NR_024102
TMEM30C	-2.01971	NR_028357	LOC285370	-2.10794	NR_027102	FLJ39061	-2.92865	XR_108418	LOC283856	-2.41253	NR_027078	C3P1	-2.11319	NR_027300
XLOC_005143	-3.69399		LOC348021	-2.58888	NR_026852	GSTTP2	-3.56412	NR_003082	LOC285286	-2.60038	XR_109995	C9orf144	-2.75874	NR_024481
			LOC400940	-4.13639	NR_026833	LOC100129055	-2.11606	NR_024524	LOC348021	-3.82225	NR_026852	CMAHP	-3.0684	NR_002174
			LOC541471	-5.32845	NR_015395	LOC100133207	-2.00782	XR_110242	LOC400940	-4.12971	NR_026833	DKFZP434L187	-2.07981	NR_026771
			LSAMP-AS1	-3.17328	NR_015391	LOC100133311	-2.2426	NR_038831	LOC541471	-4.69543	NR_015395	EGFEM1P	-2.07689	NR_021485
			MESTIT1	-2.12141	NR_004382	LOC150622	-2.33632	NR_026832	LOC731779	-2.46833	NR_024441	FLJ39061	-3.43751	XR_108418
			MGC12916	-2.07562	NR_026880	LOC157273	-2.09325	NR_040039	XLOC_002746	-2.00959		GSTTP2	-3.55739	NR_003082
			RN18S1	-2.26164	NR_003286	LOC283856	-3.07077	NR_027078	XLOC_005143	-3.0427		HCG22	-2.30787	NR_003948
			SLED1	-2.16845	NR_003542	LOC285370	-2.28334	NR_027102	XLOC_006009	-2.0946		LOC100133207	-2.38368	XR_110242
			WHAMMP3	-2.18619	NR_003521	LOC348021	-3.17772	NR_026852				LOC100507206	-2.04218	NR_038256
			XLOC_001394	-2.01898		LOC400940	-4.88098	NR_026833				LOC157273	-2.87963	NR_040039
			XLOC_005143	-2.4898		LOC541471	-5.33981	NR_015395				LOC283856	-2.8728	NR_027078
						LSAMP-AS1	-3.98039	NR_015391				LOC348021	-3.36877	NR_026852
						MT1DP	-2.11064	NR_003658				LOC400940	-4.66394	NR_026833
						RN18S1	-2.64854	NR_003286				LOC441666	-2.50529	NR_024380
						RN5-8S1	-2.0486	NR_003285				LOC541471	-5.20845	NR_015395
						SLED1	-2.52201	NR_003542				LOC643623	-2.43393	NR_038906
						WHAMMP3	-2.42245	NR_003521				LSAMP-AS1	-3.15042	NR_015391
						XLOC_005143	-2.14353					MT1DP	-2.0893	NR_003658
												SLED1	-2.19632	NR_003542
												WHAMMP3	-2.23335	NR_003521
												XLOC_001394	-2.21166
												XLOC_002746	-2.52406
												XLOC_005143	-2.80909
												XLOC_012852	-2.01224
