# Supplementary material for: Integrated Deadenylase Genetic Association Network and Transcriptome Analysis in Thoracic Carcinomas
Source: Molecules. 2022 May 12;27(10):3102. doi: 10.3390/molecules27103102 (PMC9145511; doi:10.3390/molecules27103102)
Supplement: Supplementary file 1 [file molecules-27-03102-s001.zip › Table S7.xlsx]

## Sheet: Table S7
Table S7 Upregulated and downregulated non-coding RNAs upon silencing of CNOT6, CNOT7, CNOT8, PARN and NOC in HEp-2 cells
	Data represent FC2 changes of non-coding RNAs upon silencing of the selected deadenylases.
UPREGULATED ncRNAs
SILENCED DEADENYLASE
	CNOT6			CNOT7			CNOT8			PARN			NOC
ncRNA, name	FC2	Access	ncRNA, name	FC2	Access	ncRNA, name	FC2	Accesss	ncRNA, name	FC2	Accesss	ncRNA, name	FC2	Accesss
C17orf91	3.69629	NR_028502	ARMCX4	2.02146	NR_028407	ADAM5P	2.79189	NR_001448	C17orf91	2.008	NR_028502	C14orf53	2.3904	NR_024338
C20orf56	3.84716	NR_001558	C15orf28	2.19213	NR_026808	C15orf28	2.27058	NR_026808	CASC2	2.113	NR_026941	LOC100169752	2.63207	NR_023362
C21orf99	2.1332	NR_026916	C17orf91	3.38593	NR_028502	C21orf94	5.12073	NR_027246	CROCCL2	4.375	NR_023386	LOC254559	2.23566	NR_015411
C3orf50	2.14848	NR_021485	C18orf16	2.48568	NR_026908	C8orf51	2.85792	NR_026785	HAR1A	4.018	NR_003244	LOC643406	3.32357	NR_029405
CASC2	4.02455	NR_026941	CASC2	4.17257	NR_026941	CIRBP	2.15977	NR_023312	HCG4P6	2.104	NR_001317	LOC729683	2.71069	XR_040516
CROCCL2	4.17772	NR_023386	CROCCL2	3.63334	NR_023386	CIRBP	2.12191	NR_023312	HERC2P4	2.121	NR_002827	PPP4R1L	3.52397	NR_003505
FLJ35390	2.6892	NR_024416	GUSBP3	2.35115	NR_027386	CSN1S2A	2.07317	NR_003720	LOC100129395	2.006	XR_078529	SCAND2	3.70257	NR_004859
HAR1A	5.39656	NR_003244	HAR1A	4.42203	NR_003244	DSCR10	2.41974	NR_027695	LOC643387	2.189	NR_026923
HCG4P6	2.73533	NR_001317	HERC2P4	2.43356	NR_002827	FLJ42393	3.13237	NR_024413	LOC730101	2.085	NR_024403
HERC2P4	2.4984	NR_002827	INE1	2.02928	NR_024616	FLJ42627	2.11553	NR_024492	MALAT1	4.97	NR_002819
LOC100129395	2.57647	XR_078529	LOC100129637	2.6798	NR_024488	GUSBP3	2.51378	NR_027386	MGC16384	2.314	NR_026666
LOC100133469	3.7124	NR_027457	LOC100288933	2.41446	XR_078366	LOC100190986	2.61284	NR_024456	NEAT1	2.125	NR_028272
LOC399900	2.40909	XR_079290	LOC148413	2.24947	NR_015434	LOC148413	2.37958	NR_015434	PRKY	2.04	NR_028062
LOC572558	2.1153	NR_015423	LOC349114	2.29858	NR_026999	LOC284440	2.55743	NR_026956	SCARNA17	2.06	NR_003003
LOC643406	5.93833	NR_029405	LOC399900	2.1517	XR_079290	LOC388882	2.46488	XR_042117
LOC730101	2.4821	NR_024403	LOC572558	2.07102	NR_015423	LOC728003	2.94896	XR_015720
LOC732162	2.12276	XR_037752	LOC729059	2.0223	XR_042045	LOC729059	2.01708	XR_042045
LOC80054	2.31143	NR_026887	LOC729652	2.05847	XR_040488	LOC730101	2.43787	NR_024403
LOC92249	2.79235	NR_015353	LOC80054	2.13468	NR_026887	LOC80054	2.22609	NR_026887
MALAT1	5.90172	NR_002819	MALAT1	6.08087	NR_002819	MALAT1	5.07448	NR_002819
MALAT1	2.02338	NR_002819	MGC13053	2.12933	XR_079301	MGC16384	3.0647	NR_026666
MGC13053	2.79287	XR_079301	MGC16384	3.02104	NR_026666	MGC21881	2.7996	NR_015363
MGC16384	2.12742	NR_026666	NBPF22P	2.50445	NR_003719	MIAT	2.07519	NR_003491
NBPF22P	3.62844	NR_003719	NCRNA00164	2.55126	NR_027019	NEAT1	2.24835	NR_028272
NCRNA00185	4.61945	NR_001544	NEAT1	2.56485	NR_028272	PMCHL1	2.26814	NR_003921
NEAT1	2.51322	NR_028272	NEAT1	2.20233	NR_028272	PPP1R2P9	4.15036	NR_002191
NEAT1	2.00736	NR_028272	OR2A9P	2.20152	NR_002157	PPP1R3E	2.11881	NR_026862
OR2A9P	2.25551	NR_002157	SAA3P	2.0727	NR_026576	RP11-165H20.1	2.29955	NR_003928
OR7E91P	2.00902	NR_002185	SPDYE8P	2.25263	NR_003664	SIGLECP3	3.08264	NR_002804
PRKY	2.41612	NR_028062	SPRR2C	2.00401	NR_003062	TCAM1	4.31251	NR_002947
SPRR2C	2.07853	NR_003062				TMEM84	2.38501	NR_026949
						TTTY2	2.41239	NR_001536
DOWNREGULATED ncRNAs
SILENCED DEADENYLASE
	CNOT6			CNOT7			CNOT8			PARN			NOC
ncRNA, name	FC2	Access	ncRNA, name	FC2	Access	ncRNA, name	FC2	Accesss	ncRNA, name	FC2	Accesss	ncRNA, name	FC2	Accesss
ANKRD36BL1	-2.213	NR_026844	REG1P	-6.55458	NR_002714	C15orf37	-2.09588	NR_028330	ADAM5P	-2.01492	NR_001448	ANXA2P3	-2.16993	NR_001446
C15orf37	-2.914	NR_028330	C11orf64	-2.37735	NR_026946	C15orf50	-4.19127	NR_026764	ADAM6	-2.04233	NR_002224	C12orf27	-2.08291	NR_024345
C15orf50	-2.092	NR_026764	C15orf37	-2.44034	NR_028330	C9orf70	-3.35984	NR_026663	ARMCX4	-2.29375	NR_028407	C15orf50	-3.22204	NR_026764
C21orf121	-2.131	NR_027273	C15orf50	-2.63723	NR_026764	FLJ90680	-3.73232	XR_041669	BCORL2	-2.03644	NR_002923	C16orf81	-2.71506	NR_024347
C8orf83	-2.015	NR_015339	C8orf83	-2.08513	NR_015339	GDEP	-2.1503	NR_026555	BPESC1	-2.03074	NR_026783	C1orf152	-2.0578	NR_003242
C9orf70	-2.502	NR_026663	C9orf70	-3.2899	NR_026663	GNRHR2	-2.43717	NR_002328	C10orf50	-2.01889	NR_026793	C21orf128	-2.01942	NR_027243
FAM92A3	-2.332	NR_003612	FLJ90680	-4.31669	XR_041669	LOC100190938	-2.32893	NR_024462	C12orf67	-2.04733	NR_029451	C9orf70	-3.65984	NR_026663
FLJ90680	-3.855	XR_041669	LOC100190938	-2.85855	NR_024462	LOC100286895	-2.51926	XR_078609	C14orf23	-2.02934	NR_026731	FAM92A3	-2.18357	NR_003612
INTS4L1	-2.238	NR_027393	LOC254559	-2.18189	NR_015411	LOC257358	-2.45442	NR_026945	C14orf48	-2.00708	NR_024184	FLJ90680	-2.69313	XR_041669
LOC100129637	-2.008	NR_024488	LOC285733	-4.63762	NR_015397	LOC285733	-4.4772	NR_015397	C15orf21	-2.20849	NR_022014	GABARAPL3	-2.52123	NR_028287
LOC100190938	-2.493	NR_024462	LOC338651	-2.00748	NR_021489	LOC338651	-2.32882	NR_021489	C15orf37	-2.00696	NR_028330	GNRHR2	-2.18529	NR_002328
LOC100190986	-2.137	NR_024456	LOC440461	-2.54378	NR_027283	LOC349196	-2.73627	NR_027000	C15orf50	-3.1027	NR_026764	INTS4L1	-2.29524	NR_027393
LOC285733	-4.648	NR_015397	NCRNA00202	-6.91199	NR_026795	LOC440461	-2.71383	NR_027283	C18orf2	-2.02946	NR_023925	LOC100130171	-2.26712	XR_038676
LOC340888	-2.077	XR_018726	PPBPL2	-2.15151	NR_026769	LOC729817	-2.27943	XR_078227	C18orf20	-2.0379	NR_027245	LOC100131149	-3.22241	XR_039477
LOC440461	-3.225	NR_027283	TCL6	-2.33995	NR_028288	NCRNA00202	-6.3866	NR_026795	C1orf157	-2.02814	NR_027902	LOC100131785	-2.18356	XR_038163
LOC729817	-2.063	XR_078227				OR1F2P	-2.18403	NR_002169	C1orf180	-2.00335	NR_027379	LOC100190938	-2.55735	NR_024462
NCRNA00202	-6.566	NR_026795				POM121L8P	-2.79924	NR_024583	C1orf81	-2.02685	XR_041455	LOC100190986	-2.4165	NR_024456
REG1P	-6.107	NR_002714				REG1P	-5.94717	NR_002714	C20orf56	-2.03274	NR_001558	LOC100287822	-2.48226	XR_078231
									C21orf128	-2.01392	NR_027243	LOC100288370	-2.78742	XR_078538
									C21orf131	-2.03175	NR_024090	LOC100294179	-2.14182	XR_078642
									C21orf54	-2.03631	NR_024102	LOC220429	-3.1693	NR_003268
									C3orf49	-2.03033	NR_026866	LOC285733	-4.68679	NR_015397
									C9orf27	-2.03407	NR_024032	LOC338651	-2.63799	NR_021489
									C9orf70	-2.92067	NR_026663	LOC340888	-2.04005	XR_018726
									CASP12	-2.02165	NR_000035	LOC344593	-2.39122	XR_018560
									CES4	-2.03613	NR_003276	LOC349196	-2.5661	NR_027000
									CSPG4LYP1	-2.12727	NR_001554	LOC392335	-2.93357	XR_037043
									CYP4Z2P	-2.03481	NR_002788	LOC440461	-2.93671	NR_027283
									DKFZP434H168	-2.02757	NR_026889	LOC642413	-2.76374	XR_016155
									DKFZP434L187	-2.02475	NR_026771	LOC646577	-2.26632	XR_078585
									DPY19L2P2	-2.0225	NR_003561	LOC728003	-2.70649	XR_015720
									DPY19L2P2	-2.01847	NR_027768	NACAP1	-2.24031	NR_002182
									DSCR10	-2.02498	NR_027695	NCRNA00202	-5.53915	NR_026795
									ECEL1P2	-2.03925	NR_028501	OSTCL	-2.21209	NR_028496
									EMX2OS	-2.04148	NR_002791	REG1P	-6.23867	NR_002714
									FKSG29	-2.04347	NR_024013	RP11-431O22.2	-2.00597	XR_017706
									FLJ34503	-3.03265	NR_027060	RPL23AP32	-2.13611	NR_002229
									FLJ38379	-2.02909	XR_015732	TCL6	-2.02505	NR_028288
									FLJ41350	-2.03002	NR_029380	TCP1P3	-2.24126	XR_019347
									FLJ90680	-5.48572	XR_041669	ZNF525	-2.8305	NR_003699
									GATS	-2.03217	NR_028038
									GSTTP1	-2.02156	NR_003081
									GUSBP3	-2.03496	NR_027386
									GVIN1	-2.02731	NR_003945
									HCG22	-2.01977	NR_003948
									HCG4P6	-2.02923	NR_001317
									HLA-DRB6	-2.03272	NR_001298
									INTS4L1	-2.0706	NR_027393
									KCNQ1OT1	-2.02897	NR_002728
									KIAA0125	-3.03429	NR_026800
									LIMS3-LOC440895	-2.03769	NR_027144
									LOC100129935	-2.04512	NR_026870
									LOC100131532	-2.03124	NR_027434
									LOC100133469	-2.02968	NR_027457
									LOC100169752	-2.03653	NR_023362
									LOC100189589	-2.00345	NR_024463
									LOC100190938	-4.12584	NR_024462
									LOC100192378	-2.03815	NR_024360
									LOC100287216	-2.02883	NR_029193
									LOC100294362	-2.03134	NR_029376
									LOC121498	-2.05377	XR_078463
									LOC150568	-2.00033	NR_015399
									LOC150622	-2.03688	NR_026832
									LOC151300	-2.03578	NR_015390
									LOC157627	-2.02692	NR_024281
									LOC220115	-2.02938	NR_002793
									LOC220429	-2.04634	NR_003268
									LOC254559	-2.74632	NR_015411
									LOC283174	-2.03088	NR_024344
									LOC285548	-2.02687	NR_015450
									LOC285696	-2.02026	NR_027253
									LOC285733	-6.30823	NR_015397
									LOC286002	-2.01327	NR_028137
									LOC338651	-4.12876	NR_021489
									LOC400794	-2.03119	NR_026744
									LOC440040	-2.02775	NR_027044
									LOC440461	-3.22973	NR_027283
									LOC441046	-2.02977	NR_003675
									LOC441052	-2.03474	XR_041938
									LOC441601	-2.02925	NR_003034
									LOC51145	-2.02531	XR_079578
									LOC641518	-2.03949	NR_029373
									LOC643763	-2.03322	NR_027378
									LOC644852	-2.02911	XR_040315
									LOC646548	-2.02996	XR_019089
									LOC646576	-2.03593	XR_041422
									LOC646982	-2.36094	NR_024505
									LOC646982	-2.03297	NR_024507
									LOC728485	-2.02731	XR_041662
									LOC729121	-2.01716	NR_024439
									LOC729683	-2.02309	XR_040516
									LOC731789	-2.03377	NR_026794
									LOC732275	-2.02273	NR_024406
									MGC15885	-2.03158	NR_026897
									MGC27382	-2.02579	NR_027310
									MGC2889	-2.01254	NR_026877
									MIAT	-2.0353	NR_003491
									MOBP	-2.02292	NR_003090
									NCRNA00032	-2.02521	NR_026679
									NCRNA00113	-2.03048	NR_024357
									NCRNA00114	-2.02645	NR_027066
									NCRNA00161	-2.03202	NR_026552
									NCRNA00185	-2.01587	NR_001544
									NCRNA00188	-2.1067	NR_027162
									NCRNA00202	-8.18092	NR_026795
									NUDT16P	-2.03255	NR_002949
									PAR5	-2.04803	NR_022008
									PCDHB17	-2.03643	NR_001280
									PCDHB19P	-2.01855	NR_001282
									RBMY2FP	-2.02858	NR_002193
									REG1P	-7.72698	NR_002714
									RP11-165H20.1	-2.03191	NR_003928
									RP11-218C14.6	-2.3651	NR_001279
									RP11-327P2.4	-2.01432	NR_027047
									RP4-662A9.2	-2.0303	NR_027029
									RPL13AP17	-2.4973	NR_003680
									SERPINA13	-2.0227	NR_015340
									SIGLECP3	-2.03806	NR_002804
									SMEK3P	-2.03074	NR_002784
									SOX2OT	-2.04237	NR_004053
									SSX8	-2.03671	NR_027250
									tAKR	-2.28412	NR_026743
									TCAM1	-2.04794	NR_002947
									TCL6	-2.26203	NR_028288
									TDH	-2.02701	NR_001578
									TTTY1	-2.00912	NR_001538
									TTTY10	-2.03632	NR_001542
									TTTY15	-2.02162	NR_001545
									TTTY21	-2.03633	NR_001535
									TTTY3	-2.03357	NR_001524
									TTTY4C	-2.04387	NR_002177
									TTTY7	-2.03318	NR_001534
									TTTY8	-2.02138	NR_001533
									TTTY9A	-2.05117	NR_001530
									UNQ9368	-2.03268	NR_003542
									VENTXP1	-2.02946	NR_001559
									ZNF702P	-2.42801	NR_003578
									ZNF876P	-2.04129	NR_027481
