# Supplementary material for: Integrated Deadenylase Genetic Association Network and Transcriptome Analysis in Thoracic Carcinomas
Source: Molecules. 2022 May 12;27(10):3102. doi: 10.3390/molecules27103102 (PMC9145511; doi:10.3390/molecules27103102)
Supplement: Supplementary file 1 [file molecules-27-03102-s001.zip › Table S8.xlsx]

## Sheet: Table S8
Table S8. Upregulated and downregulated trasncripts (FC 2.0) upon silencing of CNOT6, CNOT6L, CNOT7, CNOT8, PARN and NOC in NCI-H520 and HEp-2cells

## Sheet: NCI-H520 top 10 deregulated 
Upregulated and downregulated trasncripts (FC 2.0) upon silencing of CNOT6, CNOT7, CNOT8, PARN and NOC in NCI-H520 cells
UPREGULATED TRANSCRIPTS
Silenced factor
	CNOT6			CNOT6L			CNOT7			PARN			NOC
FC 2.0	Gene name	Accession	FC 2.0	Gene name	Accession	FC 2.0	Gene name	Accession	FC 2.0	Gene name	Accession	FC 2.0	Gene name	Accession
13.4601	WDR17	NM_170710	13.1601	XLOC_012046		13.8639	ZCCHC13	NM_203303	14.0587	LOC731424	BC016366	13.8867	SPDYE4	NM_001128076
9.4519	LOC257396	BC041894	10.8433	FSIP2	NM_173651	7.37631	NCRNA00315	XR_109683	11.8269	TTN	NM_133379	12.8518	FLJ31356	XR_109966
5.92762	OR2T33	NM_001004695	10.4133	CCDC135	NM_032269	5.27896	SYNE1	NM_033071	10.385	LOC100131738	XR_108808	7.31051	LPAL2	NR_028093
5.91719	ADCY4	NM_001198568	5.69218	LOC401134	NR_033976	4.98314	DEFB114	NM_001037499	10.093	DLG2	NM_001142700	6.59121	LY86-AS1	NR_026970
5.59201	LOC652554	XM_942053	5.59731	TGM3	NM_003245	4.75247	C17orf57	NM_152347	9.52847	CUBN	ENST00000377823	5.87788	PHACTR1	NM_030948
5.15328	RFPL3	NM_006604	5.46234	INTU	NM_015693	4.4782	XLOC_002749		8.73533	LOC100216545	NR_024586	5.67866	C15orf59	NM_001039614
4.89991	LOC100509763	XM_003119857	4.92719	FAM117B	ENST00000481658	4.44826	FLJ25328	NR_024335	8.62623	CCR2	NM_001123041	5.53818	LOC100129312	AK095037
4.60087	CIDEA *	NM_001279	4.46188	CIDEA	NM_001279	4.42136	CIDEA	NM_001279	8.60811	OR7D4	NM_001005191	5.24635	TTTY3	NR_001524
4.32435	ACTR3B	NM_001040135	4.46074	CCDC144NL	NM_001004306	4.25218	NLRP14	NM_176822	7.35272	XLOC_012053		4.88516	FAM50B	NM_012135
4.31426	OR13D1	NM_001004484	4.34381	OR13D1	NM_001004484	4.12304	OR4L1	NM_001004717	7.26503	AQP11	NM_173039	4.88116	LOC100128529	AK127522
DOWNREGULATED TRANSCRIPTS
Silenced factor
	CNOT6			CNOT6L			CNOT7			PARN			NOC
FC 2.0	Gene name	Accession	FC 2.0	Gene name	Accession	FC 2.0	Gene name	Accession	FC 2.0	Gene name	Accession	FC 2.0	Gene name	Accession
-13.6077	LOC100509860	XM_003119816	-15.6346	LOC100509860	XM_003119816	-15.8502	LOC100509860	XM_003119816	-15.056	LOC100509860	XM_003119816	-15.8585	LOC100509860	XM_003119816
-6.96824	RIMS1	ENST00000370419	-7.47207	CCNC	BC026272	-7.88445	RIMS1	ENST00000370419	-7.26595	SULT1C4	NM_006588	-7.94024	RIMS1	ENST00000370419
-6.96128	CCNC	BC026272	-7.31886	RIMS1	ENST00000370419	-7.51693	CCNC	BC026272	-6.48594	CCNC	BC026272	-7.11482	CCNC	BC026272
-6.52116	SULT1C4	NM_006588	-5.41104	METTL21C	NM_001010977	-6.01682	SULT1C4	NM_006588	-5.46102	SLC18A1	NM_001142325	-6.42207	SULT1C4	NM_006588
-5.11343	LOC541471	NR_015395	-5.32845	LOC541471	NR_015395	-5.57083	KCNC2	NM_139136	-5.41536	KCNC2	NM_139136	-5.89416	KCNC2	NM_139136
-4.68928	METTL21C	NM_001010977	-5.15731	KCNC2	NM_139136	-5.56846	METTL21C	NM_001010977	-5.10723	BPESC1	NR_026783	-5.54933	METTL21C	NM_001010977
-4.46981	MKL2	ENST00000389126	-4.98258	SULT1C4	NM_006588	-5.33981	LOC541471	NR_015395	-5.01264	SEC16B	NM_033127	-5.20845	LOC541471	NR_015395
-4.32043	KRT79	NM_175834	-4.8608	SLC25A48	ENST00000274513	-4.88098	LOC400940	NR_026833	-4.82696	ZG16	NM_152338	-4.89861	MKL2	ENST00000389126
-4.2536	PPAN-P2RY11	NM_001040664	-4.46602	BPESC1	NR_026783	-4.69071	SLC25A48	ENST00000274513	-4.75633	METTL21C	NM_001010977	-4.66394	LOC400940	NR_026833
-4.25053	SLC25A48	ENST00000274513	-4.41332	PPAN-P2RY11	NM_001040664	-4.6345	KRT79	NM_175834	-4.69543	LOC541471	NR_015395	-4.60755	KRT79	NM_175834
-4.04636	LOC400940	NR_026833	-4.26668	KRT79	NM_175834	-4.47587	PPAN-P2RY11	NM_001040664	-4.60122	GRID1	NM_017551
			-4.14506	EDDM3B	NM_022360	-4.4018	BPESC1	NR_026783	-4.45769	KRT79	NM_175834
	Names in yellow cells indicate common regulated transcripts
	* same transcripts are indicated with same font color

## Sheet: HEp-2 top 10 deregulated
Upregulated and downregulated trasncripts (FC 2.0) upon silencing of CNOT6, CNOT7, CNOT8, PARN and NOC in HEp-2cells
UPREGULATED TRANSCRIPTS
Silenced factor
	CNOT6			CNOT7			CNOT8			PARN			NOC
FC 2.0	Gene name	Accession	FC 2.0	Gene name	Accession	FC 2.0	Gene name	Accession	FC 2.0	Gene name	Accession	FC 2.0	Gene name	Accession
9.97228	tcag7.1307	AK125809	8.24618	DGKZ	NM_003646	10.8523	CRYBA1	NM_005208	2.215	AAGAB	NM_024666	10.573	NSUN7	NM_024677
8.39621	C14orf153	ENST00000409074	6.0963	RAD21L1	NM_001136566	7.28744	C18orf55	NM_014177	2.996	AATK	NM_001080395	7.977	EFHC2	NM_025184
8.13537	PGA3	NM_001079807	6.08087	MALAT1	NR_002819	5.56838	PLEKHA5	AB051473	2.254	ABAT	NM_000663	6.608	JAKMIP3	NM_001105521
6.22386	EXOC3L	NM_178516	5.9417	MYL4	NM_002476	5.42175	CCR8	NM_005201	3.562	ACBD4	NM_024722	4.97	MALAT1	NR_002819
5.98006	JAKMIP3	NM_001105521	5.71284	JAKMIP3	NM_001105521	5.12073	C21orf94	NR_027246	4.059	ACPT	NM_033068	4.883	PFKFB3	NM_004566
5.93833	LOC643406	NR_029405	5.58154	PFKFB3	NM_004566	5.10338	TSHR	NM_000369	3.073	ACSBG1	NM_015162	4.867	EXOC3L	NM_178516
5.90172	MALAT1	NR_002819	5.21032	EXOC3L	NM_178516	5.09323	ZNF560	NM_152476	2.367	ADAMTS13	NM_139027	4.82	VNN1	NM_004666
5.79281	PFKFB3	NM_004566	5.04439	ALDH1A1	NM_000689	5.07448	MALAT1	NR_002819	2.217	ADAMTS7	NM_014272	4.665	KIAA1751	NM_001080484
5.79267	CDC20B	NM_152623	4.99932	UPK3A	NM_006953	4.84579	PRM2	NM_002762	3.59	ALOX15B	NM_001141	4.646	RGMA	NM_020211
5.45969	KCNMA1	NM_002247	4.95862	VN1R1	NM_020633	4.71007	GRIN2A	NM_000833	2.025	AMT	NM_000481	4.58	CCDC69	NM_015621
DOWNREGULATED TRANSCRIPTS
Silenced factor
	CNOT6			CNOT7			CNOT8			PARN			NOC
FC 2.0	Gene name	Accession	FC 2.0	Gene name	Accession	FC 2.0	Gene name	Accession	FC 2.0	Gene name	Accession	FC 2.0	Gene name	Accession
-10.347	CXorf1	NM_004709	-10.786	CXorf1	NM_004709	-10.5416	HS6ST3	NM_153456	-11.9996	CXorf1	NM_004709	-10.3895	CXorf1	NM_004709
-10.328	HS6ST3	NM_153456	-9.69543	HS6ST3	NM_153456	-10.1751	CXorf1	NM_004709	-10.1671	HS6ST3	NM_153456	-9.79695	HS6ST3	NM_153456
-6.97	PLCL1	NM_006226	-6.91199	NCRNA00202	NR_026795	-6.3866	NCRNA00202	NR_026795	-8.18092	NCRNA00202	NR_026795	-6.63128	SLC9A3	NM_004174
-6.566	NCRNA00202	NR_026795	-6.55458	REG1P	NR_002714	-5.94717	REG1P	NR_002714	-7.72698	REG1P	NR_002714	-6.23867	REG1P	NR_002714
-6.107	REG1P	NR_002714	-6.35223	TM4SF20	NM_024795	-5.72843	TM4SF20	NM_024795	-7.56028	TM4SF20	NM_024795	-5.95519	TM4SF20	NM_024795
-5.902	TM4SF20	NM_024795	-6.16722	PLCL1	NM_006226	-5.64656	PLCL1	NM_006226	-7.11268	LOC728460	XM_001128581	-5.69426	CEACAM21	NM_033543
-5.759	SLC9A3	NM_004174	-5.9439	LOC728460	XM_001128581	-5.61924	GPR115	NM_153838	-6.96238	PCBP3	NM_020528	-5.67721	GPR115	NM_153838
-5.709	CEACAM21	NM_033543	-5.7976	PCBP3	NM_020528	-5.56196	MAP6	NM_033063	-6.75714	ZMAT1	NM_032441	-5.63225	LOC728460	XM_001128581
-5.468	LOC728460	XM_001128581	-5.59231	ZMAT1	NM_032441	-5.47517	SLC9A3	NM_004174	-6.30823	LOC285733	NR_015397	-5.53915	NCRNA00202	NR_026795
-5.148	AK5	NM_174858	-5.42658	SLC9A3	NM_004174	-5.40918	SEMA5B	NM_001031702	-5.93325	PLCL1	NM_006226	-5.4859	COX6A2	NM_005205
	Indicates common regulated transcrips
